# Supplementary material for: Tetra­kis(μ-2-phenyl­acetato-κ2 O:O′)bis­{[4-(di­methyl­amino)­pyridine-κN 1]cobalt(II)}
Source: Acta Crystallogr Sect E Struct Rep Online. 2013 Aug 23;69(Pt 9):m517–8. doi: 10.1107/S1600536813023258 (PMC3884428; doi:10.1107/S1600536813023258)
Supplement: Supplementary file 1 [file e-69-0m517-sup1.cif]

##############################################################################
#                                                                            #
# This CIF contains the data in a paper accepted for publication in          #
# Acta Crystallographica Section E. It conforms to the requirements of       #
# Notes for Authors for Acta Crystallographica Section E, and has been       #
# peer reviewed under the auspices of the IUCr Commission on Journals.       #
#                                                                            #
# Full details of the Crystallographic Information File format               #
# are given in the paper "The Crystallographic Information File (CIF):       #
# a New Standard Archive File for Crystallography" by S. R. Hall, F. H.      #
# Allen and I. D. Brown [Acta Cryst. (1991), A47, 655-685].                  #
#                                                                            #
# The current version of the core CIF dictionary is obtainable from          #
# ftp://ftp.iucr.org/pub/cif_core.dic.                                       #
#                                                                            #
# Software is freely available for graphical display of the structure(s)     #
# in this CIF. For information consult the CIF software page                 #
# http://www.iucr.org/resources/cif/software.                                #
#                                                                            #
# This file may be used for bona fide research purposes within the           #
# scientific community so long as proper attribution is given to the journal # 
# article from which it was obtained.                                        #
#                                                                            #
##############################################################################
data_global
_audit_creation_method     'WinGX routine CIF_UPDATE'
_audit_conform_dict_name     cif_core.dic
_audit_conform_dict_version     2.4
_journal_date_recd_electronic     2013-08-05
_journal_date_accepted     2013-08-19
_journal_name_full     'Acta Crystallographica, Section E'
_journal_year     2013
_journal_volume     69
_journal_issue      9
_journal_page_first     m517
_journal_page_last     m518
_journal_paper_category     QM
_journal_paper_doi     10.1107/S1600536813023258
_journal_coeditor_code     LR2113
_publ_contact_author_name     'Meriem, Benslimane'
_publ_contact_author_address
;
Unit\'e de Recherche de Chimie de l'Environnement et Mol\'eculaire Structurale
Facult\'e des Sciences Exactes,
D\'epartement de Chimie,
Universit\'e de Constantine 1
25000 Constantine
Algeria
;
_publ_contact_author_email     'b_meriem80@yahoo.fr'
_publ_contact_author_fax     '00 (213) 31 81 86 01'
_publ_contact_author_phone     '00 (213) 63 91 87 99'
_publ_section_title
;\
Tetrakis(\m-2-phenylacetato-\k^2^<i>O</i>:<i>O</i>')bis{[4-(dimethylamino)\
pyridine-\k<i>N</i>^1^]cobalt(II)}
;
loop_
    _publ_author_name
    _publ_author_address
    'Benslimane, Meriem'
;
Unit\'e de Recherche de Chimie de l'Environnement et Mol\'eculaire Structurale
Facult\'e des Sciences Exactes,
D\'epartement de Chimie,
Universit\'e de Constantine 1
25000 Constantine
Algeria
;
    'Redjel, Yasmine Kheira'
;
Unit\'e de Recherche de Chimie de l'Environnement et Mol\'eculaire Structurale
Facult\'e des Sciences Exactes,
D\'epartement de Chimie,
Universit\'e de Constantine 1
25000 Constantine
Algeria
;
    'D\'en\`es, Georges'
;
Department of Chemistry and Biochemistry,
Concordia University, Montr\'eal
Canada
;
    'Merazig, Hocine '
;
Unit\'e de Recherche de Chimie de l'Environnement et Mol\'eculaire Structurale
Facult\'e des Sciences Exactes,
D\'epartement de Chimie,
Universit\'e de Constantine 1
25000 Constantine
Algeria
;
data_I
_audit_creation_method     SHELXL-97
_chemical_name_systematic
;\
Tetrakis(\m-2-phenylacetato-\k^2^<i>O</i>:<i>O</i>')bis{[4-\
(dimethylamino)pyridine-\k<i>N</i>^1^]cobalt(II)}
;
_chemical_name_common     ?
_chemical_formula_moiety     'C46 H48 Co2 N4 O8'
_chemical_formula_sum     'C46 H48 Co2 N4 O8'
_chemical_formula_iupac     '[Co2 (C8 H7 O2)4 (C7 H10 N2)2]'
_chemical_formula_weight     902.74
_chemical_melting_point     ?
_symmetry_cell_setting     triclinic
_symmetry_space_group_name_H-M     'P -1'
_symmetry_space_group_name_Hall     '-P 1'
loop_
    _symmetry_equiv_pos_as_xyz
    'x, y, z'
    '-x, -y, -z'
_cell_length_a     8.107(5)
_cell_length_b     11.043(5)
_cell_length_c     12.573(5)
_cell_angle_alpha     99.766(5)
_cell_angle_beta     101.878(5)
_cell_angle_gamma     105.335(5)
_cell_volume     1031.9(9)
_cell_formula_units_Z     1
_cell_measurement_reflns_used     4872
_cell_measurement_theta_min     2.28
_cell_measurement_theta_max     25
_cell_measurement_temperature     150
_exptl_crystal_description     box
_exptl_crystal_colour     blue
_exptl_crystal_size_max     0.15
_exptl_crystal_size_mid     0.1
_exptl_crystal_size_min     0.01
_exptl_crystal_density_diffrn     1.453
_exptl_crystal_density_meas     ?
_exptl_crystal_density_method     'not measured'
_exptl_crystal_F_000     470
_exptl_absorpt_coefficient_mu     0.864
_exptl_absorpt_correction_type     multi-scan
_exptl_absorpt_process_details     '(SADABS; Bruker, 2012)'
_exptl_absorpt_correction_T_min     0.902
_exptl_absorpt_correction_T_max     0.991
_exptl_special_details     ?
_diffrn_ambient_temperature     150
_diffrn_radiation_type     MoK\a
_diffrn_radiation_wavelength     0.71073
_diffrn_radiation_source     'fine-focus sealed tube'
_diffrn_radiation_monochromator     graphite
_diffrn_measurement_device_type     'Bruker APEXII CCD'
_diffrn_measurement_method     '\w and \f'
_diffrn_detector_area_resol_mean     ?
_diffrn_reflns_number     9238
_diffrn_reflns_av_R_equivalents     0.0186
_diffrn_reflns_av_sigmaI/netI     0.0227
_diffrn_reflns_theta_min     2.70
_diffrn_reflns_theta_max     25.04
_diffrn_reflns_theta_full     25.04
_diffrn_measured_fraction_theta_max     0.998
_diffrn_measured_fraction_theta_full     0.998
_diffrn_reflns_limit_h_min     -9
_diffrn_reflns_limit_h_max     9
_diffrn_reflns_limit_k_min     -13
_diffrn_reflns_limit_k_max     13
_diffrn_reflns_limit_l_min     -14
_diffrn_reflns_limit_l_max     14
_diffrn_standards_number     ?
_diffrn_standards_interval_count     ?
_diffrn_standards_interval_time     ?
_diffrn_standards_decay_%     ?
_refine_special_details
;
Refinement of <i>F</i>^2^ against ALL reflections. The weighted <i>R</i>-factor
<i>wR</i> and goodness of fit <i>S</i> are based on <i>F</i>^2^, conventional
<i>R</i>-factors <i>R</i> are based on <i>F</i>, with <i>F</i> set to zero for
negative <i>F</i>^2^. The threshold expression of <i>F</i>^2^ >
\s(<i>F</i>^2^) is used only for calculating <i>R</i>-factors(gt) <i>etc</i>.
and is not relevant to the choice of reflections for refinement.
<i>R</i>-factors based on <i>F</i>^2^ are statistically about twice as large
as those based on <i>F</i>, and <i>R</i>- factors based on ALL data will be
even larger.
;
_reflns_number_total     3645
_reflns_number_gt     3352
_reflns_threshold_expression     I>2\s(I))
_refine_ls_structure_factor_coef     Fsqd
_refine_ls_matrix_type     full
_refine_ls_R_factor_all     0.0281
_refine_ls_R_factor_gt     0.025
_refine_ls_wR_factor_gt     0.0585
_refine_ls_wR_factor_ref     0.0601
_refine_ls_goodness_of_fit_ref     1.054
_refine_ls_restrained_S_all     1.054
_refine_ls_number_reflns     3645
_refine_ls_number_parameters     271
_refine_ls_number_restraints     0
_refine_ls_number_constraints     ?
_refine_ls_hydrogen_treatment     constr
_refine_ls_weighting_scheme     calc
_refine_ls_weighting_details
         'calc w=1/[\s^2^(Fo^2^)+(0.0206P)^2^+0.6871P] where P=(Fo^2^+2Fc^2^)/3'
_refine_ls_shift/su_max     0.000
_refine_ls_shift/su_mean     0.000
_refine_diff_density_max     0.252
_refine_diff_density_min     -0.244
_refine_ls_extinction_method     none
loop_
    _atom_type_symbol
    _atom_type_description
    _atom_type_scat_dispersion_real
    _atom_type_scat_dispersion_imag
    _atom_type_scat_source
    'C' 'C' 0.0033 0.0016
                         'International Tables Vol C Tables 4.2.6.8 and 6.1.1.4'
    'H' 'H' 0.0000 0.0000
                         'International Tables Vol C Tables 4.2.6.8 and 6.1.1.4'
    'N' 'N' 0.0061 0.0033
                         'International Tables Vol C Tables 4.2.6.8 and 6.1.1.4'
    'O' 'O' 0.0106 0.0060
                         'International Tables Vol C Tables 4.2.6.8 and 6.1.1.4'
    'Co' 'Co' 0.3494 0.9721
                         'International Tables Vol C Tables 4.2.6.8 and 6.1.1.4'
_computing_data_collection     'APEX2 (Bruker, 2012)'
_computing_cell_refinement     'SAINT (Bruker, 2012)'
_computing_data_reduction     'SAINT (Bruker, 2012)'
_computing_structure_solution     'SIR92 (Altomare <i>et al.</i>, 1993)'
_computing_structure_refinement     'SHELXL97 (Sheldrick, 2008)'
_computing_molecular_graphics
   'ORTEPIII (Burnett & Johnson, 1996) and ORTEP-3 for Windows (Farrugia, 2012)'
_computing_publication_material     'SHELXL97 (Sheldrick, 2008)'
loop_
    _atom_site_type_symbol
    _atom_site_label
    _atom_site_fract_x
    _atom_site_fract_y
    _atom_site_fract_z
    _atom_site_U_iso_or_equiv
    _atom_site_adp_type
    _atom_site_calc_flag
    _atom_site_refinement_flags
    _atom_site_occupancy
    _atom_site_symmetry_multiplicity
    _atom_site_disorder_assembly
    _atom_site_disorder_group
    Co Co1 0.56888(3) 0.01135(2) 0.114253(18) 0.01603(8) Uani d . 1 1 . .
    O O1 0.70384(17) 0.18802(11) 0.09742(10) 0.0256(3) Uani d . 1 1 . .
    O O3 0.75242(16) -0.06983(12) 0.07678(10) 0.0241(3) Uani d . 1 1 . .
    O O2 0.59969(17) 0.17191(12) -0.08452(10) 0.0248(3) Uani d . 1 1 . .
    O O4 0.64516(17) -0.08060(13) -0.10383(10) 0.0277(3) Uani d . 1 1 . .
    N N1 0.7414(2) 0.15583(15) 0.63408(12) 0.0259(3) Uani d . 1 1 . .
    N N2 0.64381(19) 0.06270(13) 0.28539(11) 0.0178(3) Uani d . 1 1 . .
    C C10 0.7997(2) 0.46694(16) 0.12315(14) 0.0192(4) Uani d . 1 1 . .
    C C3 0.7158(2) -0.00546(16) 0.34964(14) 0.0197(4) Uani d . 1 1 . .
    H H3 0.7415 -0.0764 0.3139 0.024 Uiso calc R 1 1 . .
    C C11 0.7164(3) 0.55861(17) 0.10444(16) 0.0256(4) Uani d . 1 1 . .
    H H11 0.6661 0.5599 0.0313 0.031 Uiso calc R 1 1 . .
    C C1 0.7158(2) 0.12779(17) 0.52207(14) 0.0195(4) Uani d . 1 1 . .
    C C18 0.8183(2) -0.25048(16) -0.17600(14) 0.0181(4) Uani d . 1 1 . .
    C C13 0.7818(3) 0.64805(18) 0.30092(16) 0.0302(4) Uani d . 1 1 . .
    H H13 0.7766 0.7085 0.3603 0.036 Uiso calc R 1 1 . .
    C C17 0.8651(2) -0.18185(17) -0.05447(14) 0.0205(4) Uani d . 1 1 . .
    H H17A 0.9855 -0.1236 -0.0338 0.025 Uiso calc R 1 1 . .
    H H17B 0.8624 -0.2454 -0.0097 0.025 Uiso calc R 1 1 . .
    C C23 0.9124(2) -0.20046(17) -0.24739(15) 0.0222(4) Uani d . 1 1 . .
    H H23 1.0052 -0.1233 -0.2202 0.027 Uiso calc R 1 1 . .
    C C2 0.7540(2) 0.02208(17) 0.46401(14) 0.0216(4) Uani d . 1 1 . .
    H H2 0.8051 -0.0289 0.5033 0.026 Uiso calc R 1 1 . .
    C C19 0.6790(2) -0.36483(17) -0.21909(15) 0.0245(4) Uani d . 1 1 . .
    H H19 0.6135 -0.399 -0.1724 0.029 Uiso calc R 1 1 . .
    C C9 0.8102(3) 0.37074(16) 0.02588(15) 0.0236(4) Uani d . 1 1 . .
    H H9A 0.9324 0.3717 0.0358 0.028 Uiso calc R 1 1 . .
    H H9B 0.7754 0.3982 -0.0424 0.028 Uiso calc R 1 1 . .
    C C14 0.8655(3) 0.55707(19) 0.32101(16) 0.0311(4) Uani d . 1 1 . .
    H H14 0.9163 0.5563 0.3942 0.037 Uiso calc R 1 1 . .
    C C4 0.6139(2) 0.16674(17) 0.34079(14) 0.0228(4) Uani d . 1 1 . .
    H H4 0.568 0.2179 0.299 0.027 Uiso calc R 1 1 . .
    C C15 0.8741(2) 0.46726(18) 0.23306(15) 0.0267(4) Uani d . 1 1 . .
    H H15 0.9303 0.4063 0.2476 0.032 Uiso calc R 1 1 . .
    C C5 0.6466(2) 0.20198(17) 0.45452(15) 0.0246(4) Uani d . 1 1 . .
    H H5 0.6231 0.2753 0.4876 0.029 Uiso calc R 1 1 . .
    C C22 0.8696(3) -0.26441(19) -0.35918(15) 0.0274(4) Uani d . 1 1 . .
    H H22 0.934 -0.23 -0.4062 0.033 Uiso calc R 1 1 . .
    C C16 0.7435(2) -0.10501(16) -0.02568(14) 0.0180(4) Uani d . 1 1 . .
    C C20 0.6361(3) -0.42857(18) -0.33028(16) 0.0291(4) Uani d . 1 1 . .
    H H20 0.5425 -0.5053 -0.3579 0.035 Uiso calc R 1 1 . .
    C C12 0.7061(3) 0.64871(18) 0.19226(17) 0.0322(5) Uani d . 1 1 . .
    H H12 0.6487 0.7091 0.178 0.039 Uiso calc R 1 1 . .
    C C8 0.6943(2) 0.23260(16) 0.01192(14) 0.0186(4) Uani d . 1 1 . .
    C C7 0.8177(3) 0.0810(2) 0.70317(16) 0.0328(5) Uani d . 1 1 . .
    H H7A 0.8256 0.1152 0.7802 0.049 Uiso calc R 1 1 . .
    H H7B 0.9341 0.0858 0.6946 0.049 Uiso calc R 1 1 . .
    H H7C 0.7438 -0.0076 0.6804 0.049 Uiso calc R 1 1 . .
    C C21 0.7319(3) -0.37875(19) -0.40079(15) 0.0292(4) Uani d . 1 1 . .
    H H21 0.7037 -0.4219 -0.4756 0.035 Uiso calc R 1 1 . .
    C C6 0.6940(3) 0.2633(2) 0.68950(16) 0.0353(5) Uani d . 1 1 . .
    H H6A 0.721 0.2693 0.7686 0.053 Uiso calc R 1 1 . .
    H H6B 0.5694 0.2493 0.6611 0.053 Uiso calc R 1 1 . .
    H H6C 0.7601 0.3421 0.6754 0.053 Uiso calc R 1 1 . .
loop_
    _atom_site_aniso_label
    _atom_site_aniso_U_11
    _atom_site_aniso_U_22
    _atom_site_aniso_U_33
    _atom_site_aniso_U_12
    _atom_site_aniso_U_13
    _atom_site_aniso_U_23
    Co1 0.02007(13) 0.01633(13) 0.01213(12) 0.00678(9) 0.00475(9) 0.00211(9)
    O1 0.0329(7) 0.0188(6) 0.0213(7) 0.0030(5) 0.0044(6) 0.0066(5)
    O3 0.0262(7) 0.0258(7) 0.0218(7) 0.0115(5) 0.0093(5) 0.0010(5)
    O2 0.0293(7) 0.0213(6) 0.0190(6) 0.0020(5) 0.0056(6) 0.0022(5)
    O4 0.0278(7) 0.0354(8) 0.0261(7) 0.0202(6) 0.0074(6) 0.0073(6)
    N1 0.0366(9) 0.0275(8) 0.0140(7) 0.0111(7) 0.0067(7) 0.0044(6)
    N2 0.0212(7) 0.0178(7) 0.0146(7) 0.0072(6) 0.0048(6) 0.0029(6)
    C10 0.0187(9) 0.0152(8) 0.0212(9) 0.0001(7) 0.0075(7) 0.0034(7)
    C3 0.0234(9) 0.0163(8) 0.0209(9) 0.0086(7) 0.0065(7) 0.0030(7)
    C11 0.0319(10) 0.0201(9) 0.0238(9) 0.0060(8) 0.0054(8) 0.0080(8)
    C1 0.0196(9) 0.0213(9) 0.0160(8) 0.0035(7) 0.0054(7) 0.0040(7)
    C18 0.0181(8) 0.0187(9) 0.0209(9) 0.0111(7) 0.0059(7) 0.0041(7)
    C13 0.0418(12) 0.0204(9) 0.0283(10) 0.0084(9) 0.0156(9) 0.0003(8)
    C17 0.0190(9) 0.0212(9) 0.0213(9) 0.0081(7) 0.0052(7) 0.0023(7)
    C23 0.0182(9) 0.0231(9) 0.0252(9) 0.0068(7) 0.0047(7) 0.0066(8)
    C2 0.0265(10) 0.0217(9) 0.0196(9) 0.0109(8) 0.0055(7) 0.0085(7)
    C19 0.0248(10) 0.0238(9) 0.0256(10) 0.0062(8) 0.0090(8) 0.0068(8)
    C9 0.0301(10) 0.0185(9) 0.0221(9) 0.0041(8) 0.0114(8) 0.0047(7)
    C14 0.0390(12) 0.0316(11) 0.0200(9) 0.0107(9) 0.0046(9) 0.0034(8)
    C4 0.0330(10) 0.0216(9) 0.0180(9) 0.0151(8) 0.0061(8) 0.0057(7)
    C15 0.0289(10) 0.0255(10) 0.0270(10) 0.0132(8) 0.0043(8) 0.0059(8)
    C5 0.0346(11) 0.0213(9) 0.0199(9) 0.0144(8) 0.0069(8) 0.0016(7)
    C22 0.0283(10) 0.0366(11) 0.0224(10) 0.0131(9) 0.0097(8) 0.0117(8)
    C16 0.0165(8) 0.0139(8) 0.0234(9) 0.0029(7) 0.0081(7) 0.0030(7)
    C20 0.0277(10) 0.0222(9) 0.0285(10) 0.0035(8) 0.0000(8) -0.0017(8)
    C12 0.0420(12) 0.0205(10) 0.0393(12) 0.0154(9) 0.0124(10) 0.0098(9)
    C8 0.0189(9) 0.0179(9) 0.0208(9) 0.0070(7) 0.0089(7) 0.0026(7)
    C7 0.0410(12) 0.0410(12) 0.0191(10) 0.0146(10) 0.0071(9) 0.0124(9)
    C21 0.0347(11) 0.0350(11) 0.0169(9) 0.0160(9) 0.0022(8) 0.0006(8)
    C6 0.0547(14) 0.0327(11) 0.0196(10) 0.0140(10) 0.0148(9) 0.0022(8)
_geom_special_details
;
All e.s.d.'s (except the e.s.d. in the dihedral angle between two l.s. planes)
are estimated using the full covariance matrix. The cell e.s.d.'s are taken
into account individually in the estimation of e.s.d.'s in distances, angles
and torsion angles; correlations between e.s.d.'s in cell parameters are only
used when they are defined by crystal symmetry. An approximate (isotropic)
treatment of cell e.s.d.'s is used for estimating e.s.d.'s involving l.s.
planes.
;
loop_
    _geom_bond_atom_site_label_1
    _geom_bond_atom_site_label_2
    _geom_bond_site_symmetry_2
    _geom_bond_distance
    _geom_bond_publ_flag
    Co1 O3 . 2.0224(15) ?
    Co1 O1 . 2.0382(14) ?
    Co1 O2 2_655 2.0429(15) ?
    Co1 N2 . 2.0460(16) ?
    Co1 O4 2_655 2.0628(16) ?
    Co1 Co1 2_655 2.8020(12) ?
    O1 C8 . 1.253(2) ?
    O3 C16 . 1.262(2) ?
    O2 C8 . 1.256(2) ?
    O2 Co1 2_655 2.0429(15) ?
    O4 C16 . 1.247(2) ?
    O4 Co1 2_655 2.0628(16) ?
    N1 C1 . 1.349(2) ?
    N1 C6 . 1.453(2) ?
    N1 C7 . 1.454(2) ?
    N2 C3 . 1.343(2) ?
    N2 C4 . 1.345(2) ?
    C10 C11 . 1.383(3) ?
    C10 C15 . 1.388(3) ?
    C10 C9 . 1.510(2) ?
    C3 C2 . 1.369(2) ?
    C3 H3 . 0.93 ?
    C11 C12 . 1.387(3) ?
    C11 H11 . 0.93 ?
    C1 C2 . 1.410(2) ?
    C1 C5 . 1.411(2) ?
    C18 C23 . 1.386(2) ?
    C18 C19 . 1.388(3) ?
    C18 C17 . 1.506(2) ?
    C13 C12 . 1.380(3) ?
    C13 C14 . 1.382(3) ?
    C13 H13 . 0.93 ?
    C17 C16 . 1.519(2) ?
    C17 H17A . 0.97 ?
    C17 H17B . 0.97 ?
    C23 C22 . 1.388(3) ?
    C23 H23 . 0.93 ?
    C2 H2 . 0.93 ?
    C19 C20 . 1.381(3) ?
    C19 H19 . 0.93 ?
    C9 C8 . 1.524(2) ?
    C9 H9A . 0.97 ?
    C9 H9B . 0.97 ?
    C14 C15 . 1.381(3) ?
    C14 H14 . 0.93 ?
    C4 C5 . 1.366(2) ?
    C4 H4 . 0.93 ?
    C15 H15 . 0.93 ?
    C5 H5 . 0.93 ?
    C22 C21 . 1.380(3) ?
    C22 H22 . 0.93 ?
    C20 C21 . 1.384(3) ?
    C20 H20 . 0.93 ?
    C12 H12 . 0.93 ?
    C7 H7A . 0.96 ?
    C7 H7B . 0.96 ?
    C7 H7C . 0.96 ?
    C21 H21 . 0.93 ?
    C6 H6A . 0.96 ?
    C6 H6B . 0.96 ?
    C6 H6C . 0.96 ?
loop_
    _geom_angle_atom_site_label_1
    _geom_angle_atom_site_label_2
    _geom_angle_atom_site_label_3
    _geom_angle_site_symmetry_1
    _geom_angle_site_symmetry_3
    _geom_angle
    _geom_angle_publ_flag
    O3 Co1 O1 . . 93.27(6) ?
    O3 Co1 O2 . 2_655 87.33(6) ?
    O1 Co1 O2 . 2_655 163.77(5) ?
    O3 Co1 N2 . . 102.92(6) ?
    O1 Co1 N2 . . 94.29(5) ?
    O2 Co1 N2 2_655 . 101.39(5) ?
    O3 Co1 O4 . 2_655 163.73(5) ?
    O1 Co1 O4 . 2_655 85.64(6) ?
    O2 Co1 O4 2_655 2_655 89.27(7) ?
    N2 Co1 O4 . 2_655 93.35(5) ?
    O3 Co1 Co1 . 2_655 89.34(4) ?
    O1 Co1 Co1 . 2_655 79.04(4) ?
    O2 Co1 Co1 2_655 2_655 84.75(4) ?
    N2 Co1 Co1 . 2_655 166.44(4) ?
    O4 Co1 Co1 2_655 2_655 74.50(4) ?
    C8 O1 Co1 . . 129.17(11) ?
    C16 O3 Co1 . . 116.62(11) ?
    C8 O2 Co1 . 2_655 121.65(11) ?
    C16 O4 Co1 . 2_655 133.30(12) ?
    C1 N1 C6 . . 120.56(16) ?
    C1 N1 C7 . . 121.55(16) ?
    C6 N1 C7 . . 117.89(15) ?
    C3 N2 C4 . . 115.61(15) ?
    C3 N2 Co1 . . 124.00(11) ?
    C4 N2 Co1 . . 120.31(11) ?
    C11 C10 C15 . . 118.12(17) ?
    C11 C10 C9 . . 120.35(16) ?
    C15 C10 C9 . . 121.52(16) ?
    N2 C3 C2 . . 124.67(16) ?
    N2 C3 H3 . . 117.7 ?
    C2 C3 H3 . . 117.7 ?
    C10 C11 C12 . . 121.52(18) ?
    C10 C11 H11 . . 119.2 ?
    C12 C11 H11 . . 119.2 ?
    N1 C1 C2 . . 122.71(16) ?
    N1 C1 C5 . . 122.05(16) ?
    C2 C1 C5 . . 115.23(16) ?
    C23 C18 C19 . . 118.53(16) ?
    C23 C18 C17 . . 120.81(16) ?
    C19 C18 C17 . . 120.66(16) ?
    C12 C13 C14 . . 119.66(18) ?
    C12 C13 H13 . . 120.2 ?
    C14 C13 H13 . . 120.2 ?
    C18 C17 C16 . . 114.52(14) ?
    C18 C17 H17A . . 108.6 ?
    C16 C17 H17A . . 108.6 ?
    C18 C17 H17B . . 108.6 ?
    C16 C17 H17B . . 108.6 ?
    H17A C17 H17B . . 107.6 ?
    C18 C23 C22 . . 120.65(17) ?
    C18 C23 H23 . . 119.7 ?
    C22 C23 H23 . . 119.7 ?
    C3 C2 C1 . . 119.85(16) ?
    C3 C2 H2 . . 120.1 ?
    C1 C2 H2 . . 120.1 ?
    C20 C19 C18 . . 120.91(17) ?
    C20 C19 H19 . . 119.5 ?
    C18 C19 H19 . . 119.5 ?
    C10 C9 C8 . . 114.21(14) ?
    C10 C9 H9A . . 108.7 ?
    C8 C9 H9A . . 108.7 ?
    C10 C9 H9B . . 108.7 ?
    C8 C9 H9B . . 108.7 ?
    H9A C9 H9B . . 107.6 ?
    C15 C14 C13 . . 120.40(18) ?
    C15 C14 H14 . . 119.8 ?
    C13 C14 H14 . . 119.8 ?
    N2 C4 C5 . . 124.16(16) ?
    N2 C4 H4 . . 117.9 ?
    C5 C4 H4 . . 117.9 ?
    C14 C15 C10 . . 120.78(17) ?
    C14 C15 H15 . . 119.6 ?
    C10 C15 H15 . . 119.6 ?
    C4 C5 C1 . . 120.39(16) ?
    C4 C5 H5 . . 119.8 ?
    C1 C5 H5 . . 119.8 ?
    C21 C22 C23 . . 120.28(18) ?
    C21 C22 H22 . . 119.9 ?
    C23 C22 H22 . . 119.9 ?
    O4 C16 O3 . . 125.35(16) ?
    O4 C16 C17 . . 118.12(15) ?
    O3 C16 C17 . . 116.52(15) ?
    C19 C20 C21 . . 120.23(18) ?
    C19 C20 H20 . . 119.9 ?
    C21 C20 H20 . . 119.9 ?
    C13 C12 C11 . . 119.52(18) ?
    C13 C12 H12 . . 120.2 ?
    C11 C12 H12 . . 120.2 ?
    O1 C8 O2 . . 125.30(16) ?
    O1 C8 C9 . . 117.19(15) ?
    O2 C8 C9 . . 117.50(15) ?
    N1 C7 H7A . . 109.5 ?
    N1 C7 H7B . . 109.5 ?
    H7A C7 H7B . . 109.5 ?
    N1 C7 H7C . . 109.5 ?
    H7A C7 H7C . . 109.5 ?
    H7B C7 H7C . . 109.5 ?
    C22 C21 C20 . . 119.40(17) ?
    C22 C21 H21 . . 120.3 ?
    C20 C21 H21 . . 120.3 ?
    N1 C6 H6A . . 109.5 ?
    N1 C6 H6B . . 109.5 ?
    H6A C6 H6B . . 109.5 ?
    N1 C6 H6C . . 109.5 ?
    H6A C6 H6C . . 109.5 ?
    H6B C6 H6C . . 109.5 ?
loop_
    _geom_hbond_atom_site_label_D
    _geom_hbond_atom_site_label_H
    _geom_hbond_atom_site_label_A
    _geom_hbond_site_symmetry_A
    _geom_hbond_distance_DH
    _geom_hbond_distance_HA
    _geom_hbond_distance_DA
    _geom_hbond_angle_DHA
    _geom_hbond_publ_flag
    C6 H6A O2 1_556 0.9600 2.5300 3.337(3) 142.00 yes
    C23 H23 O3 2_755 0.9300 2.5800 3.469(3) 159.00 yes
_iucr_refine_instructions_details
;
CELL  0.71073   8.1070  11.0430  12.5730   99.766  101.878  105.335
ZERR     2.00   0.0050   0.0050   0.0050    0.005    0.005    0.005
LATT   1
SFAC  C    H    N    O    CO
UNIT  46   48   4    8    2
MERG   2
OMIT     0   1   0
OMIT     0   0   1
FMAP   2
PLAN   25
ACTA
L.S.   8
WGHT    0.020600    0.687300
FVAR       0.65435
CO1   5    0.568883    0.011354    0.114253    11.00000    0.02007    0.01633 =
         0.01213    0.00211    0.00475    0.00678
O1    4    0.703841    0.188019    0.097419    11.00000    0.03293    0.01882 =
         0.02131    0.00658    0.00439    0.00303
O3    4    0.752416   -0.069826    0.076782    11.00000    0.02621    0.02583 =
         0.02182    0.00098    0.00928    0.01146
O2    4    0.599694    0.171913   -0.084517    11.00000    0.02932    0.02130 =
         0.01898    0.00222    0.00563    0.00201
O4    4    0.645161   -0.080599   -0.103825    11.00000    0.02784    0.03542 =
         0.02613    0.00729    0.00736    0.02019
N1    3    0.741444    0.155831    0.634076    11.00000    0.03665    0.02748 =
         0.01395    0.00440    0.00670    0.01108
N2    3    0.643805    0.062704    0.285385    11.00000    0.02119    0.01783 =
         0.01462    0.00290    0.00476    0.00717
C10   1    0.799735    0.466939    0.123152    11.00000    0.01869    0.01515 =
         0.02124    0.00344    0.00747    0.00012
C3    1    0.715774   -0.005462    0.349639    11.00000    0.02336    0.01631 =
         0.02085    0.00303    0.00652    0.00862
AFIX  43
H3    2    0.741458   -0.076429    0.313887    11.00000   -1.20000
AFIX   0
C11   1    0.716412    0.558612    0.104444    11.00000    0.03185    0.02015 =
         0.02378    0.00798    0.00536    0.00601
AFIX  43
H11   2    0.666122    0.559881    0.031315    11.00000   -1.20000
AFIX   0
C1    1    0.715820    0.127789    0.522066    11.00000    0.01958    0.02133 =
         0.01598    0.00402    0.00543    0.00351
C18   1    0.818275   -0.250485   -0.175999    11.00000    0.01806    0.01875 =
         0.02088    0.00407    0.00586    0.01113
C13   1    0.781822    0.648046    0.300924    11.00000    0.04183    0.02044 =
         0.02835    0.00033    0.01561    0.00840
AFIX  43
H13   2    0.776555    0.708526    0.360340    11.00000   -1.20000
AFIX   0
C17   1    0.865094   -0.181848   -0.054470    11.00000    0.01903    0.02115 =
         0.02130    0.00226    0.00516    0.00807
AFIX  23
H17A  2    0.985494   -0.123593   -0.033839    11.00000   -1.20000
H17B  2    0.862432   -0.245412   -0.009709    11.00000   -1.20000
AFIX   0
C23   1    0.912393   -0.200463   -0.247393    11.00000    0.01824    0.02308 =
         0.02524    0.00659    0.00473    0.00676
AFIX  43
H23   2    1.005150   -0.123301   -0.220154    11.00000   -1.20000
AFIX   0
C2    1    0.754023    0.022076    0.464013    11.00000    0.02648    0.02174 =
         0.01962    0.00852    0.00552    0.01089
AFIX  43
H2    2    0.805089   -0.028851    0.503303    11.00000   -1.20000
AFIX   0
C19   1    0.678952   -0.364832   -0.219086    11.00000    0.02478    0.02376 =
         0.02558    0.00684    0.00900    0.00620
AFIX  43
H19   2    0.613529   -0.399022   -0.172449    11.00000   -1.20000
AFIX   0
C9    1    0.810195    0.370741    0.025875    11.00000    0.03010    0.01847 =
         0.02213    0.00467    0.01141    0.00406
AFIX  23
H9A   2    0.932445    0.371706    0.035838    11.00000   -1.20000
H9B   2    0.775422    0.398171   -0.042355    11.00000   -1.20000
AFIX   0
C14   1    0.865470    0.557074    0.321010    11.00000    0.03902    0.03165 =
         0.01996    0.00339    0.00460    0.01067
AFIX  43
H14   2    0.916295    0.556309    0.394193    11.00000   -1.20000
AFIX   0
C4    1    0.613897    0.166740    0.340792    11.00000    0.03299    0.02163 =
         0.01797    0.00566    0.00612    0.01508
AFIX  43
H4    2    0.568048    0.217937    0.299040    11.00000   -1.20000
AFIX   0
C15   1    0.874064    0.467260    0.233056    11.00000    0.02891    0.02548 =
         0.02700    0.00586    0.00432    0.01324
AFIX  43
H15   2    0.930311    0.406280    0.247635    11.00000   -1.20000
AFIX   0
C5    1    0.646596    0.201978    0.454516    11.00000    0.03463    0.02129 =
         0.01988    0.00163    0.00685    0.01440
AFIX  43
H5    2    0.623084    0.275299    0.487591    11.00000   -1.20000
AFIX   0
C22   1    0.869576   -0.264407   -0.359183    11.00000    0.02825    0.03660 =
         0.02241    0.01167    0.00970    0.01308
AFIX  43
H22   2    0.933978   -0.230041   -0.406225    11.00000   -1.20000
AFIX   0
C16   1    0.743465   -0.105009   -0.025678    11.00000    0.01652    0.01389 =
         0.02336    0.00301    0.00809    0.00286
C20   1    0.636097   -0.428573   -0.330283    11.00000    0.02773    0.02224 =
         0.02846   -0.00165    0.00004    0.00345
AFIX  43
H20   2    0.542549   -0.505254   -0.357857    11.00000   -1.20000
AFIX   0
C12   1    0.706136    0.648706    0.192259    11.00000    0.04202    0.02049 =
         0.03930    0.00976    0.01241    0.01540
AFIX  43
H12   2    0.648650    0.709107    0.177984    11.00000   -1.20000
AFIX   0
C8    1    0.694297    0.232597    0.011918    11.00000    0.01886    0.01795 =
         0.02079    0.00258    0.00889    0.00703
C7    1    0.817709    0.080969    0.703166    11.00000    0.04103    0.04102 =
         0.01914    0.01245    0.00711    0.01461
AFIX  33
H7A   2    0.825594    0.115219    0.780152    11.00000   -1.50000
H7B   2    0.934093    0.085826    0.694617    11.00000   -1.50000
H7C   2    0.743806   -0.007578    0.680354    11.00000   -1.50000
AFIX   0
C21   1    0.731854   -0.378746   -0.400793    11.00000    0.03468    0.03501 =
         0.01687    0.00056    0.00223    0.01600
AFIX  43
H21   2    0.703662   -0.421915   -0.475551    11.00000   -1.20000
AFIX   0
C6    1    0.693967    0.263261    0.689499    11.00000    0.05465    0.03269 =
         0.01962    0.00223    0.01476    0.01404
AFIX  33
H6A   2    0.721014    0.269305    0.768599    11.00000   -1.50000
H6B   2    0.569410    0.249331    0.661102    11.00000   -1.50000
H6C   2    0.760121    0.342103    0.675400    11.00000   -1.50000
HKLF 4
REM  scan_0m_P1 in P1
REM R1 =  0.0250 for   3352 Fo > 4sig(Fo)  and  0.0281 for all   3637 data
REM    271 parameters refined using      0 restraints
END
WGHT      0.0206      0.6871
REM Highest difference peak  0.252,  deepest hole -0.244,  1-sigma level  0.044
Q1    1   0.8050  0.4172  0.0793  11.00000  0.05    0.25
Q2    1   0.8307 -0.2116 -0.1262  11.00000  0.05    0.25
Q3    1   0.8348 -0.2171 -0.2174  11.00000  0.05    0.24
Q4    1   0.6427  0.1467  0.4851  11.00000  0.05    0.22
Q5    1   0.7889 -0.3185 -0.1875  11.00000  0.05    0.22
Q6    1   0.7591  0.0543  0.7484  11.00000  0.05    0.22
Q7    1   0.7953 -0.1527 -0.0417  11.00000  0.05    0.22
Q8    1   0.7437  0.0822  0.4928  11.00000  0.05    0.22
Q9    1   0.7935  0.3278  0.7069  11.00000  0.05    0.21
Q10   1   0.7288  0.4928  0.1179  11.00000  0.05    0.21
Q11   1   0.6409  0.2368  0.7513  11.00000  0.05    0.21
Q12   1   0.7889  0.0385  0.4149  11.00000  0.05    0.21
Q13   1   0.8186  0.4606  0.1724  11.00000  0.05    0.21
Q14   1   0.5799  0.1612  0.3992  11.00000  0.05    0.20
Q15   1   0.6690  0.5825  0.1438  11.00000  0.05    0.19
Q16   1   0.7342 -0.2889 -0.1994  11.00000  0.05    0.19
Q17   1   0.7624  0.5675  0.3020  11.00000  0.05    0.19
Q18   1   0.8274  0.0141  0.6652  11.00000  0.05    0.18
Q19   1   0.7560  0.3069  0.0200  11.00000  0.05    0.18
Q20   1   0.7220  0.1807  0.4994  11.00000  0.05    0.18
Q21   1   0.6439  0.0536  0.2140  11.00000  0.05    0.18
Q22   1   0.6742 -0.3845 -0.3650  11.00000  0.05    0.18
Q23   1   0.6804  0.2034  0.4012  11.00000  0.05    0.18
Q24   1   0.9259  0.1281  0.7345  11.00000  0.05    0.18
Q25   1   0.6836  0.1206  0.5716  11.00000  0.05    0.17
;
