# Supplementary material for: Tetra­kis(μ-2-phenyl­acetato-κ2 O:O′)bis­{[4-(di­methyl­amino)­pyridine-κN 1]cobalt(II)}
Source: Acta Crystallogr Sect E Struct Rep Online. 2013 Aug 23;69(Pt 9):m517–8. doi: 10.1107/S1600536813023258 (PMC3884428; doi:10.1107/S1600536813023258)
Supplement: Supplementary file 2 [file e-69-0m517-Isup2.hkl]

# 
# h,k,l, Fc-squared, Fo-squared, sigma(Fo-squared) and status flag 
# 
data_I
_shelx_title ' scan_0m_P1 in P1' 
_shelx_refln_list_code          4 
_shelx_F_calc_maximum      154.53 
_exptl_crystal_F_000       470.00 
_reflns_d_resolution_high  0.8397 
 
loop_ 
 _symmetry_equiv_pos_as_xyz 
 'x, y, z' 
 '-x, -y, -z' 
 
_cell_length_a     8.1070 
_cell_length_b    11.0430 
_cell_length_c    12.5730 
_cell_angle_alpha  99.766 
_cell_angle_beta  101.878 
_cell_angle_gamma 105.335 
 
_shelx_F_squared_multiplier     1.000 
 
loop_ 
 _refln_index_h 
 _refln_index_k 
 _refln_index_l 
 _refln_F_squared_calc 
 _refln_F_squared_meas 
 _refln_F_squared_sigma 
 _refln_observed_status 
   1   0   0     4251.82     4387.98     46.70 o 
   2   0   0    14304.09    14083.85    250.93 o 
   3   0   0      583.37      596.68      7.61 o 
   4   0   0      125.40      129.32      3.90 o 
   5   0   0       11.56        8.57      1.66 o 
   6   0   0      528.56      508.84      8.40 o 
   7   0   0      624.38      620.54     27.06 o 
   8   0   0       58.58       72.80      6.66 o 
  -9   1   0      139.95      167.37     10.18 o 
  -8   1   0      150.22      153.30      9.54 o 
  -7   1   0      206.88      206.17      9.99 o 
  -6   1   0     1188.92     1218.82     15.25 o 
  -5   1   0      245.77      232.13      6.12 o 
  -4   1   0       20.76       18.48      1.84 o 
  -3   1   0      238.08      278.10      4.72 o 
  -2   1   0     5283.27     5317.69     57.43 o 
  -1   1   0     6230.43     6119.79     52.65 o 
   1   1   0     4144.19     4252.62     36.41 o 
   2   1   0     2058.12     2203.11     17.47 o 
   3   1   0      218.82      258.00      7.94 o 
   4   1   0       20.84       26.72      1.84 o 
   5   1   0      420.33      421.36      6.92 o 
   6   1   0      659.70      666.08     14.34 o 
   7   1   0      434.69      430.79     12.40 o 
   8   1   0        1.70       -3.27      3.54 o 
  -9   2   0      243.15      252.61     11.14 o 
  -8   2   0      258.42      247.12      9.68 o 
  -7   2   0      160.78      162.51      6.07 o 
  -6   2   0      306.90      313.44      7.01 o 
  -5   2   0      571.13      548.56     10.01 o 
  -4   2   0        5.29       10.14      1.70 o 
  -3   2   0      200.09      178.65      3.83 o 
  -2   2   0     6305.39     6372.38     55.85 o 
  -1   2   0    11887.07    11746.14     78.64 o 
   0   2   0     1800.16     1813.85     13.99 o 
   1   2   0      564.36      586.20      5.71 o 
   2   2   0     1670.78     1894.06     34.94 o 
   3   2   0      300.37      297.88      5.12 o 
   4   2   0      258.97      327.33      8.08 o 
   5   2   0      397.15      412.73      6.89 o 
   6   2   0      713.95      729.70     15.51 o 
   7   2   0      155.45      138.56      7.91 o 
   8   2   0        4.04       -0.26      3.84 o 
  -9   3   0      411.53      465.79     21.67 o 
  -8   3   0      417.97      415.95     15.91 o 
  -7   3   0       71.72       71.78      4.25 o 
  -6   3   0      476.15      504.45     19.12 o 
  -5   3   0      440.12      425.58      7.59 o 
  -4   3   0     3936.27     4128.12     39.33 o 
  -3   3   0     2098.21     2086.81     24.11 o 
  -2   3   0     3601.48     3704.83     33.77 o 
  -1   3   0       54.41       45.77      1.93 o 
   0   3   0      103.79       84.76      2.28 o 
   1   3   0     3880.06     3805.58     48.16 o 
   2   3   0     3364.11     3474.41     31.92 o 
   3   3   0      198.83      201.91      4.33 o 
   4   3   0      257.29      269.46      5.31 o 
   5   3   0      147.60      155.93      6.14 o 
   6   3   0       57.66       56.87      5.50 o 
   7   3   0      220.18      244.38     10.22 o 
   8   3   0      272.33      257.58     11.11 o 
  -9   4   0      233.24      223.49      9.93 o 
  -8   4   0      351.85      340.88      8.49 o 
  -7   4   0      289.79      289.87      7.32 o 
  -6   4   0       37.95       36.41      3.31 o 
  -5   4   0      123.56      119.85      5.24 o 
  -4   4   0       84.57      100.83      3.53 o 
  -3   4   0     3326.91     3540.80     33.55 o 
  -2   4   0      197.47      184.82      3.94 o 
  -1   4   0       14.25       25.10      1.77 o 
   0   4   0      598.92      560.53      7.17 o 
   1   4   0     2067.43     2003.86     19.80 o 
   2   4   0     2499.38     2563.83     25.06 o 
   3   4   0       13.56        9.35      1.67 o 
   4   4   0      363.83      379.69      6.85 o 
   5   4   0       13.35       12.28      1.92 o 
   6   4   0      202.19      192.86     10.38 o 
   7   4   0      305.05      309.18     11.75 o 
  -9   5   0      165.14      172.62     15.23 o 
  -8   5   0      149.16      138.72      6.00 o 
  -7   5   0      183.62      185.18      6.17 o 
  -6   5   0      255.81      249.15      6.49 o 
  -5   5   0        3.19        8.40      1.96 o 
  -4   5   0       66.02       61.81      3.18 o 
  -3   5   0        1.84        4.83      1.55 o 
  -2   5   0      743.74      733.69      9.45 o 
  -1   5   0     1125.27     1039.69     12.08 o 
   0   5   0     3525.36     3669.36     33.87 o 
   1   5   0     1707.95     1702.94     17.94 o 
   2   5   0       72.72       59.85      2.94 o 
   3   5   0       46.29       44.65      3.83 o 
   4   5   0      120.75      130.00      8.99 o 
   5   5   0       59.67       60.59      6.44 o 
   6   5   0      347.67      358.32     13.71 o 
   7   5   0      441.05      498.57     16.34 o 
  -9   6   0       35.29       36.60      4.07 o 
  -8   6   0      248.09      264.80      7.90 o 
  -7   6   0      504.12      502.42     11.65 o 
  -6   6   0     1154.05     1159.43     20.68 o 
  -5   6   0      170.99      173.80      6.58 o 
  -4   6   0      329.40      333.45      6.67 o 
  -3   6   0      863.07      876.21     11.55 o 
  -2   6   0     2407.19     2457.86     25.01 o 
  -1   6   0     1343.27     1310.81     15.08 o 
   0   6   0      614.53      616.40      8.73 o 
   1   6   0      609.04      584.76      8.98 o 
   2   6   0        0.25       -1.04      1.45 o 
   3   6   0       46.98       33.81      2.87 o 
   4   6   0       70.56       70.79      4.16 o 
   5   6   0       89.24       88.98      6.78 o 
   6   6   0      322.64      339.99     12.07 o 
  -9   7   0        1.86       -2.79      2.79 o 
  -8   7   0       89.81       93.06      8.91 o 
  -7   7   0     1482.46     1417.36     19.34 o 
  -6   7   0      861.02      842.51     13.09 o 
  -5   7   0        0.75       -0.29      1.90 o 
  -4   7   0      361.58      357.22      7.23 o 
  -3   7   0      606.89      559.93      8.97 o 
  -2   7   0     2674.94     2689.40     27.65 o 
  -1   7   0     2329.64     2381.79     25.04 o 
   0   7   0       96.57       88.19      6.56 o 
   1   7   0        1.07        0.48      1.75 o 
   2   7   0        5.96        8.54      2.02 o 
   3   7   0        8.79        9.99      2.24 o 
   4   7   0      218.11      191.47      5.89 o 
   5   7   0      156.72      161.70      9.68 o 
  -8   8   0      737.68      722.35     13.43 o 
  -7   8   0     1214.82     1167.68     22.10 o 
  -6   8   0      121.70      102.50      5.97 o 
  -5   8   0      321.08      330.64      7.64 o 
  -4   8   0      614.93      609.05     11.38 o 
  -3   8   0      389.88      397.08      7.79 o 
  -2   8   0     1035.05      987.14     15.53 o 
  -1   8   0     1009.30     1024.07     13.82 o 
   0   8   0      177.50      187.82      5.28 o 
   1   8   0       13.69       12.49      2.40 o 
   2   8   0      230.93      199.84      5.92 o 
   3   8   0       21.60       14.50      2.72 o 
   4   8   0       58.85       33.23      4.95 o 
   5   8   0      342.48      301.66     11.28 o 
  -8   9   0      229.72      225.20     10.25 o 
  -7   9   0      731.73      680.88     12.60 o 
  -6   9   0       30.47       28.83      3.50 o 
  -5   9   0      293.70      288.73      7.50 o 
  -4   9   0      347.98      316.64      7.39 o 
  -3   9   0      310.71      303.99     15.09 o 
  -2   9   0      184.53      179.87      5.59 o 
  -1   9   0      535.48      535.60      9.71 o 
   0   9   0      243.56      254.18      6.48 o 
   1   9   0        0.74       -1.60      2.00 o 
   2   9   0        2.96        4.84      2.49 o 
   3   9   0       39.55       43.66      3.92 o 
   4   9   0       13.95       11.31      4.47 o 
  -7  10   0       92.03       96.57      7.83 o 
  -6  10   0        1.77        1.83      2.71 o 
  -5  10   0      138.92      140.66      5.91 o 
  -4  10   0       12.01       14.37      2.75 o 
  -3  10   0       19.24       14.36      2.83 o 
  -2  10   0      723.17      702.86     11.86 o 
  -1  10   0      248.65      264.20      7.13 o 
   0  10   0       13.84       12.76      2.70 o 
   1  10   0      115.25      116.91      7.13 o 
   2  10   0       69.08       63.17      4.55 o 
   3  10   0        8.82        6.22      3.83 o 
  -7  11   0       80.58       89.04      7.58 o 
  -6  11   0       10.87       14.98      5.29 o 
  -5  11   0        0.62       -1.04      2.46 o 
  -4  11   0       96.40       91.48      5.20 o 
  -3  11   0      120.79      125.76      8.09 o 
  -2  11   0        2.95       -1.57      2.24 o 
  -1  11   0      623.06      640.20     11.92 o 
   0  11   0     1301.58     1276.51     38.36 o 
   1  11   0       17.47       20.01      5.56 o 
   2  11   0       40.95       30.65      3.89 o 
  -6  12   0       78.71       99.51      8.00 o 
  -5  12   0       10.75       12.26      3.26 o 
  -4  12   0      114.68      138.33      6.32 o 
  -3  12   0      132.20      139.39      6.36 o 
  -2  12   0      329.77      333.47     12.97 o 
  -1  12   0       52.95       58.74      4.71 o 
   0  12   0      162.97      168.37      9.28 o 
   2 -13   1      270.38      293.63     11.58 o 
   3 -13   1       57.89       58.92      6.42 o 
  -1 -12   1      147.22      155.19      9.50 o 
   0 -12   1      180.84      179.59      9.07 o 
   1 -12   1      322.38      325.27     11.49 o 
   2 -12   1      108.84      110.58      7.84 o 
   3 -12   1       61.88       67.92      6.44 o 
   4 -12   1       58.36       63.27      6.64 o 
   5 -12   1      160.01      155.70      8.27 o 
   6 -12   1      369.06      384.74     12.72 o 
  -2 -11   1        1.16       -3.83      4.47 o 
  -1 -11   1       93.03       97.82      5.46 o 
   0 -11   1     1181.89     1204.14     17.54 o 
   1 -11   1      173.78      178.69      6.25 o 
   2 -11   1        1.18        7.36      2.58 o 
   3 -11   1      100.70       98.37      5.19 o 
   4 -11   1       58.68       62.78      4.52 o 
   5 -11   1       33.84       33.28      3.73 o 
   6 -11   1      567.00      565.48     11.80 o 
   7 -11   1      202.21      180.63     12.99 o 
  -3 -10   1        6.39        6.09      2.78 o 
  -2 -10   1      250.06      236.17      9.69 o 
  -1 -10   1      295.78      294.83      7.50 o 
   0 -10   1      139.49      138.86      7.25 o 
   1 -10   1      311.85      306.97     16.32 o 
   2 -10   1      260.59      250.38      6.71 o 
   3 -10   1      364.50      363.08      8.17 o 
   4 -10   1        0.12        1.06      2.17 o 
   5 -10   1      541.00      535.32     10.72 o 
   6 -10   1      665.45      660.99     12.44 o 
   7 -10   1      317.57      345.08     11.01 o 
  -4  -9   1        1.17        0.40      4.37 o 
  -3  -9   1       46.91       50.09      4.06 o 
  -2  -9   1      129.87      142.46      5.50 o 
  -1  -9   1      288.32      303.20      7.17 o 
   0  -9   1      297.76      306.38     10.29 o 
   1  -9   1       98.44       87.64      4.29 o 
   2  -9   1      150.21      143.89      5.46 o 
   3  -9   1      724.57      725.53     11.55 o 
   4  -9   1       32.19       35.20      3.47 o 
   5  -9   1      669.15      683.11     15.37 o 
   6  -9   1      937.99      903.61     14.57 o 
   7  -9   1      480.21      475.25     10.57 o 
   8  -9   1       23.45       31.18      4.13 o 
  -5  -8   1      132.17      120.83      8.22 o 
  -4  -8   1        0.00        0.89      2.22 o 
  -3  -8   1      205.48      211.19      6.35 o 
  -2  -8   1      219.81      225.33      6.15 o 
  -1  -8   1       83.18       87.96      4.02 o 
   0  -8   1       94.66       91.44      3.81 o 
   1  -8   1     1013.00     1070.30     14.07 o 
   2  -8   1     1321.53     1267.97     15.84 o 
   3  -8   1      151.34      156.29      4.85 o 
   4  -8   1      385.87      375.86      7.82 o 
   5  -8   1     1509.20     1481.61     18.97 o 
   6  -8   1       31.08       37.00      3.72 o 
   7  -8   1       52.45       57.81      5.91 o 
   8  -8   1      412.08      419.40     10.23 o 
  -6  -7   1        5.97        6.31      3.84 o 
  -5  -7   1      111.57      112.03      7.60 o 
  -4  -7   1       90.16       80.84      4.36 o 
  -3  -7   1      302.62      286.42      6.84 o 
  -2  -7   1      599.12      588.76      9.59 o 
  -1  -7   1      314.90      333.81      6.58 o 
   0  -7   1       33.83       27.94      4.35 o 
   1  -7   1      980.91      960.82     12.45 o 
   2  -7   1     2619.53     2575.20     26.62 o 
   3  -7   1        9.22       10.61      1.99 o 
   4  -7   1      289.19      273.13      6.92 o 
   5  -7   1      330.68      302.60      7.08 o 
   6  -7   1      600.58      592.99     10.72 o 
   7  -7   1      139.57      133.11     12.46 o 
   8  -7   1      218.11      215.67      7.54 o 
   9  -7   1      137.45      145.95     11.76 o 
  -6  -6   1      152.33      146.71     15.82 o 
  -5  -6   1      106.75       90.21      8.71 o 
  -4  -6   1       28.83       33.61      3.00 o 
  -3  -6   1      227.38      228.82      5.69 o 
  -2  -6   1      907.10      910.39     12.02 o 
  -1  -6   1     1549.59     1539.17     17.01 o 
   0  -6   1     1344.19     1321.48     17.42 o 
   1  -6   1      311.29      295.64      5.53 o 
   2  -6   1     1281.38     1382.12     15.70 o 
   3  -6   1      350.94      355.90      6.61 o 
   4  -6   1     2070.74     2088.68     22.85 o 
   5  -6   1      110.05      114.14      4.52 o 
   6  -6   1       23.80       31.42      6.01 o 
   7  -6   1      717.35      701.44     12.26 o 
   8  -6   1      632.52      631.48     12.23 o 
   9  -6   1      111.79      108.37     10.65 o 
  -7  -5   1      107.99      105.81      8.74 o 
  -6  -5   1       61.70       68.74      6.34 o 
  -5  -5   1       22.01       18.19      2.50 o 
  -4  -5   1        9.47       11.13      2.11 o 
  -3  -5   1      224.57      219.69      5.24 o 
  -2  -5   1     1833.38     1829.21     19.39 o 
  -1  -5   1     1776.06     1661.28     17.41 o 
   0  -5   1     2023.78     2072.54     24.30 o 
   1  -5   1       90.82       88.32      2.88 o 
   2  -5   1        2.44       -0.63      1.57 o 
   3  -5   1      710.46      758.46     10.13 o 
   4  -5   1     1494.53     1465.33     23.94 o 
   5  -5   1      897.96      935.84     12.92 o 
   6  -5   1       70.22       64.51      5.47 o 
   7  -5   1      671.88      676.35     11.80 o 
   8  -5   1      272.36      282.54      7.96 o 
   9  -5   1       45.83       48.78      6.02 o 
  -7  -4   1      358.91      388.00     14.92 o 
  -6  -4   1       50.57       47.96      5.29 o 
  -5  -4   1       10.15       13.43      2.20 o 
  -4  -4   1        0.54       -0.62      1.49 o 
  -3  -4   1        8.40        2.57      1.50 o 
  -2  -4   1     3855.06     4018.90     37.00 o 
  -1  -4   1     7037.42     7089.99     61.62 o 
   0  -4   1        7.82       11.63      1.67 o 
   1  -4   1        5.89        4.42      1.13 o 
   2  -4   1       89.49      110.71      3.03 o 
   3  -4   1        1.23        7.65      4.08 o 
   4  -4   1       80.23       71.69      3.28 o 
   5  -4   1      706.44      671.47     12.98 o 
   6  -4   1      273.97      275.61      6.72 o 
   7  -4   1      353.70      358.15      8.10 o 
   8  -4   1      209.98      201.73      6.54 o 
   9  -4   1       28.89       24.38      4.86 o 
  -8  -3   1      205.41      173.21      9.52 o 
  -7  -3   1      113.03      114.05      7.76 o 
  -6  -3   1       16.31       16.23      2.26 o 
  -5  -3   1      136.36      134.68      6.09 o 
  -4  -3   1      234.88      267.89      5.46 o 
  -3  -3   1      586.10      632.07     19.06 o 
  -2  -3   1     5208.29     5375.78     47.57 o 
  -1  -3   1    11184.08    11214.89     94.89 o 
   0  -3   1       75.80       66.91      1.52 o 
   1  -3   1      892.48      891.42      8.18 o 
   2  -3   1       77.56       60.46      2.41 o 
   3  -3   1      428.97      433.41      7.07 o 
   4  -3   1      290.31      274.08     13.31 o 
   5  -3   1     2768.04     2866.61     29.61 o 
   6  -3   1      364.46      365.22      7.57 o 
   7  -3   1       55.36       54.61      3.76 o 
   8  -3   1       50.96       51.75      5.65 o 
   9  -3   1      118.06      124.09      8.61 o 
  -8  -2   1       70.70       76.01      7.05 o 
  -7  -2   1      186.16      193.76      8.77 o 
  -6  -2   1       36.33       41.30      2.98 o 
  -5  -2   1        0.08       -1.15      1.41 o 
  -4  -2   1       83.69       86.67      4.68 o 
  -3  -2   1        1.93        0.78      1.25 o 
  -2  -2   1       49.10       41.57      2.92 o 
  -1  -2   1    23879.40    22977.13    193.93 o 
   0  -2   1     1715.46     1763.45     13.29 o 
   1  -2   1     6448.79     6463.74     48.68 o 
   2  -2   1     3647.04     3722.92     33.77 o 
   3  -2   1       55.12       45.62      2.68 o 
   4  -2   1     1049.74     1123.96     13.40 o 
   5  -2   1      863.68      826.54     12.00 o 
   6  -2   1      788.89      772.85     11.20 o 
   7  -2   1       10.48        3.90      2.11 o 
   8  -2   1       31.15       41.62      5.49 o 
   9  -2   1      238.47      237.38     11.04 o 
  -8  -1   1       28.05       26.60      5.10 o 
  -7  -1   1      183.34      189.20     19.20 o 
  -6  -1   1       62.93       62.14      3.37 o 
  -5  -1   1       29.73       27.83      3.63 o 
  -4  -1   1      997.70     1030.49     14.76 o 
  -3  -1   1      120.52      113.45      3.09 o 
  -2  -1   1    17098.55    16550.49    231.58 o 
  -1  -1   1     2083.16     2125.30     15.04 o 
   1  -1   1      474.19      483.06      4.55 o 
   2  -1   1      567.48      573.75      6.43 o 
   3  -1   1      205.88      213.27      4.05 o 
   4  -1   1     1685.74     1688.74     17.70 o 
   5  -1   1      568.58      551.47      8.24 o 
   6  -1   1      242.06      216.51      5.21 o 
   7  -1   1       58.21       77.78     10.99 o 
   8  -1   1       12.35        9.67      7.84 o 
   9  -1   1      232.81      214.13     14.87 o 
  -9   0   1      117.73      129.07      9.06 o 
  -8   0   1      482.21      464.70     13.08 o 
  -7   0   1      325.86      301.76     10.10 o 
  -6   0   1        0.61        1.29      1.77 o 
  -5   0   1       19.40       13.50      1.99 o 
  -4   0   1      255.14      255.69      5.08 o 
  -3   0   1      433.21      398.24      5.91 o 
  -2   0   1     1337.11     1276.61     12.85 o 
  -1   0   1     2382.09     2388.54     55.27 o 
   1   0   1      250.21      247.36      2.93 o 
   2   0   1      251.54      260.11      3.50 o 
   3   0   1        1.30       -0.48      1.25 o 
   4   0   1      628.02      632.87     10.74 o 
   5   0   1     1236.01     1276.76     14.64 o 
   6   0   1      438.57      449.45      7.25 o 
   7   0   1      193.42      198.72      8.80 o 
   8   0   1      143.63      146.97      9.14 o 
  -9   1   1      370.43      390.25     19.07 o 
  -8   1   1       74.19       82.42      6.73 o 
  -7   1   1      185.13      190.32      6.55 o 
  -6   1   1      288.70      281.14     11.81 o 
  -5   1   1       46.38       39.81      2.75 o 
  -4   1   1      734.58      710.59      9.50 o 
  -3   1   1     1217.33     1206.88     17.10 o 
  -2   1   1     8073.08     8211.76     61.96 o 
  -1   1   1      929.32      931.17     37.90 o 
   0   1   1       72.73       75.49      2.39 o 
   1   1   1     3362.32     3417.19     25.55 o 
   2   1   1     1665.74     1643.72     20.35 o 
   3   1   1      422.69      471.47      9.19 o 
   4   1   1       28.86       15.04      2.78 o 
   5   1   1      928.52      939.58     16.81 o 
   6   1   1      762.88      759.52     15.84 o 
   7   1   1      416.20      416.24     14.06 o 
   8   1   1        0.47       -0.94      3.94 o 
  -9   2   1      673.55      696.49     16.96 o 
  -8   2   1      266.61      282.75      8.54 o 
  -7   2   1        8.23       12.25      2.48 o 
  -6   2   1       58.72       66.90      3.72 o 
  -5   2   1       49.21       59.68      3.21 o 
  -4   2   1      630.52      681.25      9.28 o 
  -3   2   1     5105.14     5086.30     56.66 o 
  -2   2   1      687.21      647.37      6.24 o 
  -1   2   1      645.01      658.29      5.98 o 
   0   2   1      210.18      212.00      3.26 o 
   1   2   1      636.50      649.21      6.95 o 
   2   2   1       38.95       41.26      3.13 o 
   3   2   1      740.11      850.01      8.03 o 
   4   2   1      201.53      186.51      6.67 o 
   5   2   1      880.69      895.70     24.87 o 
   6   2   1     1027.03     1005.69     28.32 o 
   7   2   1      105.79      109.60      7.86 o 
   8   2   1        0.73        1.21      4.01 o 
  -9   3   1      208.33      205.74     12.67 o 
  -8   3   1      265.66      253.73      8.11 o 
  -7   3   1      112.34      105.05      4.67 o 
  -6   3   1      221.50      236.30      9.46 o 
  -5   3   1      143.38      153.82      4.46 o 
  -4   3   1     2658.13     2746.04     27.41 o 
  -3   3   1     7254.71     7251.80     64.51 o 
  -2   3   1      840.90      784.96     10.47 o 
  -1   3   1      131.68      167.71      4.48 o 
   0   3   1       33.82       25.98      1.64 o 
   1   3   1        2.90        8.01      1.61 o 
   2   3   1      144.45      142.37      3.36 o 
   3   3   1       50.73       35.88      3.10 o 
   4   3   1     1071.75     1034.00     18.53 o 
   5   3   1      504.96      462.42     15.81 o 
   6   3   1       63.80       71.11      6.14 o 
   7   3   1      129.14      132.61     17.20 o 
  -9   4   1       44.35       38.12      5.35 o 
  -8   4   1      625.77      611.35     13.48 o 
  -7   4   1      135.32      131.91      5.33 o 
  -6   4   1       21.10       24.18      2.72 o 
  -5   4   1      166.11      162.86      4.68 o 
  -4   4   1     1137.29     1088.27     16.40 o 
  -3   4   1     2224.69     2219.09     22.21 o 
  -2   4   1      421.18      394.27      5.88 o 
  -1   4   1       25.98       23.93      2.11 o 
   0   4   1      869.98      850.55      9.90 o 
   1   4   1      131.24      132.20      6.32 o 
   2   4   1      212.25      252.15      4.99 o 
   3   4   1      301.20      276.12      5.40 o 
   4   4   1      209.37      201.54      5.20 o 
   5   4   1      190.21      215.41      8.42 o 
   6   4   1      422.05      436.59     17.48 o 
   7   4   1       68.23       73.69     15.59 o 
  -9   5   1      130.88      137.26      6.55 o 
  -8   5   1     1093.67     1034.69     16.60 o 
  -7   5   1      336.45      344.40      8.71 o 
  -6   5   1      382.07      395.51     11.84 o 
  -5   5   1      457.15      493.18     11.17 o 
  -4   5   1      248.66      224.31      8.88 o 
  -3   5   1     1133.62     1109.42     13.09 o 
  -2   5   1     2388.87     2457.68     24.44 o 
  -1   5   1      481.60      494.66      9.01 o 
   0   5   1       11.03       19.03      1.85 o 
   1   5   1        0.76        2.64      1.70 o 
   2   5   1        2.40        4.20      1.55 o 
   3   5   1      204.27      178.72      4.76 o 
   4   5   1      276.30      293.76      6.16 o 
   5   5   1       20.35       23.76      4.67 o 
   6   5   1      310.63      280.76     10.83 o 
  -9   6   1      662.10      682.22     19.04 o 
  -8   6   1      560.23      560.49     13.61 o 
  -7   6   1        5.11        6.14      2.52 o 
  -6   6   1      185.18      184.92      8.40 o 
  -5   6   1       16.25       17.67      2.36 o 
  -4   6   1        9.03       10.43      2.73 o 
  -3   6   1     1257.23     1312.06     24.08 o 
  -2   6   1     4317.45     4414.83     57.89 o 
  -1   6   1     1965.26     1886.74     35.65 o 
   0   6   1       84.78      102.53      3.55 o 
   1   6   1      942.14     1024.94     12.98 o 
   2   6   1        0.83        2.72      1.76 o 
   3   6   1      121.97      114.42      4.32 o 
   4   6   1      605.45      581.12     10.03 o 
   5   6   1      798.06      786.13     17.48 o 
   6   6   1      141.07      166.76      9.33 o 
  -9   7   1      408.69      390.16     12.98 o 
  -8   7   1      249.74      267.74      7.82 o 
  -7   7   1        1.34        1.54      2.27 o 
  -6   7   1       39.75       40.46      3.39 o 
  -5   7   1       20.88       22.45      4.95 o 
  -4   7   1      575.33      570.40      9.31 o 
  -3   7   1     1901.97     1916.02     21.25 o 
  -2   7   1     1908.96     1845.81     26.24 o 
  -1   7   1      283.89      263.44      7.34 o 
   0   7   1      187.94      202.91      5.15 o 
   1   7   1        3.66        0.46      2.53 o 
   2   7   1        9.11        9.74      2.15 o 
   3   7   1      270.66      256.73      6.52 o 
   4   7   1      306.55      324.99     10.63 o 
   5   7   1      475.85      455.81     13.51 o 
  -8   8   1      165.76      152.80      9.25 o 
  -7   8   1       15.62       15.49      4.71 o 
  -6   8   1       93.80      103.14      4.89 o 
  -5   8   1       88.49       92.78      4.43 o 
  -4   8   1      134.94      131.58      4.74 o 
  -3   8   1     1588.40     1541.86     18.58 o 
  -2   8   1     1587.00     1528.91     26.53 o 
  -1   8   1        8.08        4.68      1.97 o 
   0   8   1        3.24        5.25      1.99 o 
   1   8   1       13.70       12.53      2.43 o 
   2   8   1       40.52       35.75      3.28 o 
   3   8   1      448.89      414.60     12.39 o 
   4   8   1      479.08      513.90     14.03 o 
  -8   9   1       45.63       43.97      5.99 o 
  -7   9   1        1.77       -0.58      3.70 o 
  -6   9   1       74.53       78.09      4.78 o 
  -5   9   1      484.05      498.78      9.72 o 
  -4   9   1      820.67      800.00     12.47 o 
  -3   9   1        2.44        0.63      2.20 o 
  -2   9   1       70.41       67.91      4.20 o 
  -1   9   1     1232.54     1204.68     16.40 o 
   0   9   1       24.36       28.94      3.09 o 
   1   9   1      118.01      112.01      5.35 o 
   2   9   1       21.89       27.43      5.14 o 
   3   9   1      482.93      502.76     13.64 o 
   4   9   1      169.12      158.02      9.53 o 
  -7  10   1        9.08        0.63      6.13 o 
  -6  10   1       85.37       80.03      6.70 o 
  -5  10   1      154.09      173.30      6.16 o 
  -4  10   1       31.49       27.24      3.32 o 
  -3  10   1      468.56      484.58      9.71 o 
  -2  10   1      512.05      520.69     10.05 o 
  -1  10   1        3.64        3.35      2.40 o 
   0  10   1       79.92       94.44      6.08 o 
   1  10   1        1.64        0.75      2.57 o 
   2  10   1      281.71      295.54      8.10 o 
   3  10   1      168.47      177.35      9.21 o 
  -7  11   1       35.87       23.81      6.20 o 
  -6  11   1      288.68      309.32     25.25 o 
  -5  11   1      102.31      111.53      7.87 o 
  -4  11   1       91.84       97.06      5.44 o 
  -3  11   1       15.50       11.55      2.84 o 
  -2  11   1      169.56      178.54      6.48 o 
  -1  11   1      438.57      423.48     16.92 o 
   0  11   1        2.12        3.55      3.45 o 
   1  11   1       29.99       39.45      4.19 o 
  -5  12   1      387.36      417.51     15.76 o 
  -4  12   1       64.30       80.70      5.38 o 
  -3  12   1      139.01      133.06      6.15 o 
  -2  12   1      164.45      180.38      6.96 o 
  -1  12   1       13.45        6.58      3.07 o 
   0  12   1       29.29       29.17      4.04 o 
   2 -13   2       34.05       36.37      5.60 o 
   3 -13   2       15.48       21.06      5.16 o 
  -1 -12   2        2.15       -2.56      3.59 o 
   0 -12   2       78.92       84.05      7.28 o 
   1 -12   2      331.39      326.69     16.76 o 
   2 -12   2      112.93      115.14      8.06 o 
   3 -12   2        3.19       10.92      4.06 o 
   4 -12   2      110.76      110.53     13.52 o 
   5 -12   2      107.48      110.43      9.94 o 
   6 -12   2      544.39      577.77     32.97 o 
  -2 -11   2       94.87       94.64     11.85 o 
  -1 -11   2      261.69      260.15     13.76 o 
   0 -11   2      226.26      208.01      9.27 o 
   1 -11   2      272.64      269.21     25.69 o 
   2 -11   2      188.08      177.15     16.80 o 
   3 -11   2        4.00        4.24      2.28 o 
   4 -11   2      402.95      394.95      9.29 o 
   5 -11   2      613.57      601.14     14.74 o 
   6 -11   2      756.65      744.32     14.68 o 
   7 -11   2      229.58      274.63      8.77 o 
  -3 -10   2      257.83      246.84      7.38 o 
  -2 -10   2      120.93      122.66     16.16 o 
  -1 -10   2       50.97       53.34      3.85 o 
   0 -10   2      509.36      525.93      9.88 o 
   1 -10   2      993.05      953.69     14.24 o 
   2 -10   2        0.09        3.27      2.08 o 
   3 -10   2      433.60      427.18      8.79 o 
   4 -10   2      853.85      828.08     13.32 o 
   5 -10   2      327.92      337.22      9.97 o 
   6 -10   2      106.92      137.19      6.42 o 
   7 -10   2      626.89      577.37     13.18 o 
  -4  -9   2      147.80      142.52      6.02 o 
  -3  -9   2      840.87      790.52     12.89 o 
  -2  -9   2      383.64      391.22      8.31 o 
  -1  -9   2       95.21      103.00      4.45 o 
   0  -9   2      509.62      523.75     17.06 o 
   1  -9   2     1143.26     1168.00     18.35 o 
   2  -9   2      437.17      447.73      8.42 o 
   3  -9   2     2271.61     2289.79     25.65 o 
   4  -9   2      112.45      114.32      6.97 o 
   5  -9   2      215.07      199.25      6.51 o 
   6  -9   2       72.82       73.39      6.84 o 
   7  -9   2        7.55       12.43      3.08 o 
   8  -9   2      180.78      166.11      7.29 o 
  -5  -8   2        6.42       10.90      3.95 o 
  -4  -8   2      215.66      205.90      6.47 o 
  -3  -8   2      823.52      837.79     12.83 o 
  -2  -8   2      608.48      630.67     10.33 o 
  -1  -8   2      212.34      206.20     10.90 o 
   0  -8   2       53.40       46.39      4.41 o 
   1  -8   2       21.25       21.85      2.31 o 
   2  -8   2       78.56       69.05      3.46 o 
   3  -8   2     1265.83     1246.36     15.86 o 
   4  -8   2       18.89       16.44      2.50 o 
   5  -8   2        4.62        4.43      2.81 o 
   6  -8   2      594.71      582.34     11.11 o 
   7  -8   2      312.23      318.74     10.50 o 
   8  -8   2       90.96      106.73      6.27 o 
  -6  -7   2        8.30        8.32      7.02 o 
  -5  -7   2        0.19        1.67      2.25 o 
  -4  -7   2      261.69      268.91      6.96 o 
  -3  -7   2     1181.25     1172.70     15.34 o 
  -2  -7   2      536.68      495.09      8.47 o 
  -1  -7   2      114.56      119.18      3.97 o 
   0  -7   2      335.69      351.09      6.21 o 
   1  -7   2       58.80       78.10      4.03 o 
   2  -7   2      287.05      304.21      6.00 o 
   3  -7   2      378.83      360.46      6.95 o 
   4  -7   2      180.73      187.73      6.16 o 
   5  -7   2      152.44      149.99      5.19 o 
   6  -7   2      394.71      407.55      8.88 o 
   7  -7   2      576.95      578.10     11.44 o 
   8  -7   2      132.24      135.80      6.72 o 
  -6  -6   2       44.48       48.26     10.62 o 
  -5  -6   2        3.93        9.04      2.48 o 
  -4  -6   2       26.41       25.95      4.49 o 
  -3  -6   2      655.32      626.58     14.71 o 
  -2  -6   2     1299.90     1273.63     18.56 o 
  -1  -6   2        6.19        4.38      1.45 o 
   0  -6   2      138.48      119.44      5.73 o 
   1  -6   2      996.42     1030.76     22.33 o 
   2  -6   2       15.98       23.38      2.01 o 
   3  -6   2      197.73      217.78      5.69 o 
   4  -6   2     2462.23     2480.09     26.33 o 
   5  -6   2      596.59      579.53      9.96 o 
   6  -6   2       13.97       12.95      2.69 o 
   7  -6   2      372.82      358.67      8.70 o 
   8  -6   2       85.88       83.60      6.22 o 
  -7  -5   2        1.15        1.06      3.80 o 
  -6  -5   2      129.87      131.58     12.38 o 
  -5  -5   2        8.44       11.62      2.30 o 
  -4  -5   2       84.45       93.96      4.09 o 
  -3  -5   2      667.17      646.16     10.00 o 
  -2  -5   2     2821.12     2960.68     28.80 o 
  -1  -5   2     2475.56     2495.47     24.21 o 
   0  -5   2      792.67      768.76     12.08 o 
   1  -5   2      136.93      157.44      3.76 o 
   2  -5   2      839.86      899.67     10.96 o 
   3  -5   2        2.69        2.26      1.71 o 
   4  -5   2     1078.08     1080.55     13.75 o 
   5  -5   2     1657.46     1630.41     19.32 o 
   6  -5   2       13.97        9.69      3.07 o 
   7  -5   2      280.49      269.90      8.76 o 
   8  -5   2      210.14      210.34      6.83 o 
   9  -5   2       36.56       36.03      5.80 o 
  -7  -4   2       11.01        4.74      4.54 o 
  -6  -4   2        4.57        6.87      2.26 o 
  -5  -4   2       80.09       68.26      3.82 o 
  -4  -4   2       61.87       67.44      3.34 o 
  -3  -4   2      843.71      795.68     10.54 o 
  -2  -4   2     4514.81     4750.05     42.96 o 
  -1  -4   2     5586.37     5882.28     51.56 o 
   0  -4   2       43.42       31.76      1.34 o 
   1  -4   2      456.69      509.56      5.50 o 
   2  -4   2      446.81      428.66      6.37 o 
   3  -4   2     7528.98     7842.61     70.14 o 
   4  -4   2     2007.54     1932.53     20.94 o 
   5  -4   2      715.63      668.65     12.42 o 
   6  -4   2        1.54        1.02      1.98 o 
   7  -4   2        9.42       12.49      2.59 o 
   8  -4   2      210.76      229.25     27.73 o 
   9  -4   2        9.18        6.40      4.47 o 
  -8  -3   2       32.54       39.18      5.48 o 
  -7  -3   2       10.57        9.72      5.51 o 
  -6  -3   2       10.56       10.00      2.20 o 
  -5  -3   2       29.99       29.11      3.07 o 
  -4  -3   2      220.32      222.69      6.65 o 
  -3  -3   2     9126.27     9225.86     80.17 o 
  -2  -3   2     5366.97     5501.54     48.53 o 
  -1  -3   2        8.03        3.93      3.41 o 
   0  -3   2       78.76       95.86      2.34 o 
   1  -3   2     2723.31     2755.19     28.53 o 
   2  -3   2      249.52      274.68      6.41 o 
   3  -3   2      774.51      812.69     10.18 o 
   4  -3   2     3562.35     3584.43     34.79 o 
   5  -3   2      751.70      746.13     12.81 o 
   6  -3   2      138.14      138.21      4.71 o 
   7  -3   2       60.94       68.04      4.01 o 
   8  -3   2       14.75       17.45      4.47 o 
   9  -3   2       26.48       17.70      5.02 o 
  -8  -2   2        8.73       10.38      4.21 o 
  -7  -2   2       11.30        4.86      7.78 o 
  -6  -2   2      519.99      500.64     12.18 o 
  -5  -2   2      682.76      686.19     11.66 o 
  -4  -2   2     8242.51     8064.19     71.33 o 
  -3  -2   2      463.67      443.90      6.81 o 
  -2  -2   2       20.36       30.30      1.81 o 
  -1  -2   2     3532.24     3636.37     28.39 o 
   0  -2   2      559.40      551.63      8.12 o 
   1  -2   2     2271.02     2327.72     18.75 o 
   2  -2   2     2129.19     2145.52     20.17 o 
   3  -2   2     1739.80     1712.96     17.31 o 
   4  -2   2     1233.65     1226.14     13.95 o 
   5  -2   2       19.54       12.89      2.09 o 
   6  -2   2        5.07        1.58      1.63 o 
   7  -2   2      184.87      176.80      7.96 o 
   8  -2   2       21.82       28.61      4.93 o 
  -8  -1   2       73.91       77.53      6.64 o 
  -7  -1   2      187.15      178.72      5.55 o 
  -6  -1   2      201.93      188.31      5.39 o 
  -5  -1   2     2074.86     2021.41     22.21 o 
  -4  -1   2     3997.19     3979.16     38.15 o 
  -3  -1   2     1436.05     1489.85     19.11 o 
  -2  -1   2     2897.49     3120.91     28.94 o 
  -1  -1   2     3177.55     3287.08     25.60 o 
   0  -1   2     4570.83     4583.18     48.49 o 
   1  -1   2     1395.01     1421.92     11.55 o 
   2  -1   2      817.22      804.57      7.45 o 
   3  -1   2      545.55      513.27      6.80 o 
   4  -1   2      850.57      835.88     20.66 o 
   5  -1   2      492.58      491.91      7.49 o 
   6  -1   2      342.11      306.53      5.80 o 
   7  -1   2       59.86       61.97      5.88 o 
   8  -1   2       10.06       13.78      4.61 o 
  -9   0   2       83.16       85.21     10.41 o 
  -8   0   2       37.40       42.76      6.15 o 
  -7   0   2       26.78       35.35      3.72 o 
  -6   0   2      258.32      238.90      6.02 o 
  -5   0   2     1748.32     1786.66     20.03 o 
  -4   0   2     1926.05     1972.50     20.70 o 
  -3   0   2      247.26      302.13      5.09 o 
  -2   0   2        2.54       10.25      3.56 o 
  -1   0   2     5179.69     5318.03     65.10 o 
   0   0   2        3.12        1.57      0.54 o 
   1   0   2      672.39      696.89      6.20 o 
   2   0   2     1100.03     1045.34     14.32 o 
   3   0   2        3.31        1.67      1.67 o 
   4   0   2        5.47       13.71      2.62 o 
   5   0   2     1713.39     1724.96     25.43 o 
   6   0   2     1183.68     1222.94     21.33 o 
   7   0   2      150.87      149.08      8.71 o 
   8   0   2       75.67       82.03      7.45 o 
  -9   1   2      474.57      501.22     14.36 o 
  -8   1   2      139.28      132.15      7.40 o 
  -7   1   2        6.67        7.11      2.33 o 
  -6   1   2        1.43        0.87      1.74 o 
  -5   1   2     1113.20     1129.54     20.17 o 
  -4   1   2      520.51      506.84      7.62 o 
  -3   1   2      361.70      320.67      5.13 o 
  -2   1   2      235.48      219.68      3.81 o 
  -1   1   2     1290.67     1298.55     13.04 o 
   0   1   2      682.70      712.20      6.35 o 
   1   1   2       56.05       51.76      2.43 o 
   2   1   2       15.81       10.72      4.50 o 
   3   1   2     1269.34     1280.63     18.52 o 
   4   1   2     1230.86     1206.90     18.88 o 
   5   1   2      605.35      590.62     13.12 o 
   6   1   2      777.55      810.55     18.23 o 
   7   1   2      171.96      173.85     18.28 o 
   8   1   2      201.09      190.43      9.94 o 
  -9   2   2      415.14      380.68     16.30 o 
  -8   2   2      100.24       99.75      5.33 o 
  -7   2   2      149.95      153.97      5.45 o 
  -6   2   2       49.63       56.02      3.48 o 
  -5   2   2      113.92       84.77      3.50 o 
  -4   2   2     3695.79     3822.68     63.51 o 
  -3   2   2     6281.80     6278.88     78.11 o 
  -2   2   2     2494.96     2318.51     55.08 o 
  -1   2   2      646.92      672.73      6.26 o 
   0   2   2      597.92      567.49      6.95 o 
   1   2   2       83.88       92.83      2.40 o 
   2   2   2      299.91      255.96      3.19 o 
   3   2   2      579.67      575.69     11.42 o 
   4   2   2      894.02      923.54     20.29 o 
   5   2   2     1735.07     1701.60     26.15 o 
   6   2   2      213.41      220.87      9.17 o 
   7   2   2       87.75       81.85      7.22 o 
  -9   3   2       23.55       22.82      3.74 o 
  -8   3   2       61.10       53.27      4.19 o 
  -7   3   2        2.84        5.12      2.31 o 
  -6   3   2        1.58       -0.42      1.61 o 
  -5   3   2      248.67      228.74      9.24 o 
  -4   3   2     4896.29     5092.77     69.12 o 
  -3   3   2     7189.02     7208.39     94.85 o 
  -2   3   2     1005.11      989.36      9.50 o 
  -1   3   2      907.79      997.40     12.68 o 
   0   3   2      499.94      514.59      6.72 o 
   1   3   2        4.60        6.13      1.28 o 
   2   3   2      782.52      793.55      9.69 o 
   3   3   2     1972.57     1960.82     31.20 o 
   4   3   2      645.37      634.19     22.36 o 
   5   3   2      134.64      111.67      6.97 o 
   6   3   2      190.53      192.93     13.42 o 
   7   3   2       21.44       12.84      4.62 o 
  -9   4   2      246.22      254.57      7.95 o 
  -8   4   2       13.21       15.06      2.90 o 
  -7   4   2        4.43        6.15      2.27 o 
  -6   4   2      428.90      425.79      8.10 o 
  -5   4   2     1064.85     1061.10     13.56 o 
  -4   4   2     3909.64     3998.59    117.85 o 
  -3   4   2     3739.62     3914.99     36.62 o 
  -2   4   2        1.39        7.09      1.47 o 
  -1   4   2      998.79     1116.46     12.24 o 
   0   4   2      202.03      214.28      4.56 o 
   1   4   2      122.53      108.79      3.36 o 
   2   4   2      712.45      691.43      9.31 o 
   3   4   2     1107.28     1101.52     14.59 o 
   4   4   2      413.96      384.61     14.52 o 
   5   4   2        8.44       10.81      3.63 o 
   6   4   2       30.08       36.48      5.24 o 
   7   4   2        0.82       -0.73      3.62 o 
  -9   5   2       81.04       84.56      5.63 o 
  -8   5   2       25.53       28.79      3.52 o 
  -7   5   2       19.97       26.00      4.48 o 
  -6   5   2      417.79      412.76      8.00 o 
  -5   5   2     1007.41     1043.77     15.62 o 
  -4   5   2     1144.23     1128.92     13.57 o 
  -3   5   2      984.38      980.83     13.96 o 
  -2   5   2       15.14        2.69      1.79 o 
  -1   5   2      546.71      639.71      8.63 o 
   0   5   2       13.68       12.42      1.76 o 
   1   5   2        3.25        0.69      1.68 o 
   2   5   2     1391.31     1312.89     15.49 o 
   3   5   2      580.34      558.58      8.74 o 
   4   5   2      152.81      150.51     14.13 o 
   5   5   2       85.15       84.84      6.75 o 
   6   5   2        3.73        2.24      4.00 o 
  -9   6   2      122.52      124.27     14.36 o 
  -8   6   2      162.35      145.04      5.97 o 
  -7   6   2      513.51      522.30      9.87 o 
  -6   6   2      358.51      371.97      7.68 o 
  -5   6   2      127.47      134.36      5.42 o 
  -4   6   2      132.18      129.99      5.71 o 
  -3   6   2      606.24      538.66     11.74 o 
  -2   6   2      168.63      118.15      3.78 o 
  -1   6   2      182.74      194.72      4.71 o 
   0   6   2        5.76       14.38      2.01 o 
   1   6   2      801.35      787.04     13.58 o 
   2   6   2      323.65      322.69      9.63 o 
   3   6   2       58.09       70.54      3.71 o 
   4   6   2      294.30      284.02      9.85 o 
   5   6   2      386.92      368.80     12.17 o 
   6   6   2        3.97        7.13      5.90 o 
  -9   7   2       18.10        8.58      4.16 o 
  -8   7   2       28.75       28.50      5.13 o 
  -7   7   2      161.32      158.55      5.74 o 
  -6   7   2       50.94       46.97      7.95 o 
  -5   7   2      206.30      200.10      6.52 o 
  -4   7   2      150.31      141.06      5.00 o 
  -3   7   2      201.59      201.39      5.09 o 
  -2   7   2     1209.00     1154.71     14.59 o 
  -1   7   2      225.84      242.49      5.67 o 
   0   7   2       26.55       18.06      2.33 o 
   1   7   2       85.76       81.85      4.14 o 
   2   7   2      803.41      823.97     12.31 o 
   3   7   2      763.15      746.60     11.84 o 
   4   7   2      133.12      147.20      8.19 o 
   5   7   2      163.26      183.80      9.70 o 
  -8   8   2       23.09       24.08      5.05 o 
  -7   8   2       67.09       59.25      6.31 o 
  -6   8   2      187.45      206.57      6.09 o 
  -5   8   2       10.22       12.60      2.36 o 
  -4   8   2      438.26      431.20      9.93 o 
  -3   8   2     1841.64     1880.23     21.67 o 
  -2   8   2       87.64       87.73      4.16 o 
  -1   8   2       31.38       23.40      3.35 o 
   0   8   2        8.02        7.82      2.23 o 
   1   8   2      190.06      198.05      5.93 o 
   2   8   2      250.97      251.23     10.56 o 
   3   8   2      570.99      562.72     15.85 o 
   4   8   2      574.59      552.30     16.64 o 
  -8   9   2       10.82       11.85      4.56 o 
  -7   9   2      162.15      167.66     13.57 o 
  -6   9   2       94.08      109.36      7.78 o 
  -5   9   2      700.50      706.44     14.32 o 
  -4   9   2      657.76      675.88     11.20 o 
  -3   9   2        1.52        3.66      2.13 o 
  -2   9   2      310.61      308.85      7.41 o 
  -1   9   2      139.79      141.33      5.35 o 
   0   9   2      216.18      228.23      6.49 o 
   1   9   2      368.88      358.58      8.37 o 
   2   9   2      509.93      512.61     10.25 o 
   3   9   2      446.18      456.95     13.32 o 
  -7  10   2      197.62      178.39      9.84 o 
  -6  10   2      735.76      700.62     21.64 o 
  -5  10   2      138.06      160.13      8.22 o 
  -4  10   2      279.41      288.32      7.46 o 
  -3  10   2      219.79      219.26     14.20 o 
  -2  10   2       86.43       84.98      5.36 o 
  -1  10   2        4.74        6.37      2.61 o 
   0  10   2       18.52       23.29      3.22 o 
   1  10   2      252.61      258.65      7.52 o 
   2  10   2      570.86      558.96     11.28 o 
  -7  11   2      324.99      362.18     13.34 o 
  -6  11   2      212.92      197.15      9.82 o 
  -5  11   2      123.85      114.91      8.01 o 
  -4  11   2       94.95      103.75      5.66 o 
  -3  11   2      159.52      163.59      6.32 o 
  -2  11   2       72.04       82.98      5.14 o 
  -1  11   2       13.13       12.45      3.14 o 
   0  11   2      316.29      317.31     14.96 o 
   1  11   2      327.24      356.80      9.32 o 
  -5  12   2      270.02      287.14     16.01 o 
  -4  12   2       23.06       22.05      6.39 o 
  -3  12   2       80.57       90.43      9.86 o 
  -2  12   2       73.21       64.93      5.04 o 
  -1  12   2       11.93       13.66      3.52 o 
   2 -13   3      131.35      141.82      9.48 o 
   3 -13   3      146.62      144.52      9.42 o 
  -1 -12   3      249.29      246.01     14.44 o 
   0 -12   3      468.44      429.43     13.59 o 
   1 -12   3       14.32       12.27      4.51 o 
   2 -12   3      317.53      309.26     11.37 o 
   3 -12   3      192.26      184.52      9.05 o 
   4 -12   3      234.56      230.15     14.61 o 
   5 -12   3      124.97      149.81      9.44 o 
  -2 -11   3       94.71      113.73      8.23 o 
  -1 -11   3      728.87      718.48     17.04 o 
   0 -11   3      274.19      279.08     20.51 o 
   1 -11   3      420.92      415.93     12.42 o 
   2 -11   3     1106.22     1063.76     20.81 o 
   3 -11   3       12.60       11.73      3.96 o 
   4 -11   3        1.84        4.50      6.12 o 
   5 -11   3      719.76      695.98     23.11 o 
   6 -11   3      295.86      301.65      9.06 o 
  -4 -10   3      159.34      159.60      8.87 o 
  -3 -10   3      275.01      301.04     14.22 o 
  -2 -10   3      460.35      439.66     12.62 o 
  -1 -10   3      526.20      514.88     13.86 o 
   0 -10   3        3.66        3.04      6.25 o 
   1 -10   3      365.12      372.52      7.89 o 
   2 -10   3      464.39      469.50     16.66 o 
   3 -10   3      385.99      378.01      9.45 o 
   4 -10   3       44.83       44.71      3.82 o 
   5 -10   3      184.28      206.93      6.77 o 
   6 -10   3      116.60      119.40      6.20 o 
   7 -10   3       11.75        6.14      3.82 o 
  -4  -9   3      548.54      518.92     13.29 o 
  -3  -9   3      669.20      639.49     15.33 o 
  -2  -9   3      254.02      254.76      7.92 o 
  -1  -9   3       48.84       53.96      3.48 o 
   0  -9   3       22.48       24.35      2.52 o 
   1  -9   3      232.82      237.88      5.71 o 
   2  -9   3      244.84      246.87      5.95 o 
   3  -9   3      497.18      503.01      9.09 o 
   4  -9   3      138.55      136.21      5.21 o 
   5  -9   3      393.75      378.95      8.70 o 
   6  -9   3      348.71      335.50      8.65 o 
   7  -9   3       58.92       46.68      4.33 o 
   8  -9   3        0.12       -4.43      7.62 o 
  -5  -8   3      106.78      113.09      5.75 o 
  -4  -8   3      525.32      526.59     11.78 o 
  -3  -8   3      951.36      968.52     13.96 o 
  -2  -8   3      517.23      517.77      8.99 o 
  -1  -8   3       14.24       19.98      2.27 o 
   0  -8   3       81.92       81.99      4.16 o 
   1  -8   3      124.46      124.83      8.25 o 
   2  -8   3      589.96      611.13      9.42 o 
   3  -8   3     1505.15     1449.51     17.60 o 
   4  -8   3      267.53      270.53      6.72 o 
   5  -8   3      261.69      237.12     10.38 o 
   6  -8   3      237.66      224.09      7.71 o 
   7  -8   3      353.16      355.91     13.82 o 
   8  -8   3       16.33       14.01      3.47 o 
  -6  -7   3      130.08      115.76      7.85 o 
  -5  -7   3      141.18      136.41      5.60 o 
  -4  -7   3      380.54      375.28      8.12 o 
  -3  -7   3      169.77      165.99      8.06 o 
  -2  -7   3      270.27      248.25      6.79 o 
  -1  -7   3      302.65      308.30      5.86 o 
   0  -7   3       42.20       37.92      2.36 o 
   1  -7   3      363.57      376.19      6.33 o 
   2  -7   3      778.14      788.95     15.63 o 
   3  -7   3     1215.67     1138.65     14.45 o 
   4  -7   3      981.83      944.85     13.28 o 
   5  -7   3        1.35       -1.99      1.99 o 
   6  -7   3        3.38        0.21      2.26 o 
   7  -7   3      152.41      144.97      9.35 o 
   8  -7   3       14.45        8.12      3.01 o 
  -7  -6   3        6.77        0.84      4.06 o 
  -6  -6   3       39.79       45.72      5.36 o 
  -5  -6   3      232.41      225.52      6.56 o 
  -4  -6   3      384.48      388.75      7.94 o 
  -3  -6   3      716.54      699.00     14.14 o 
  -2  -6   3      472.16      483.13      8.95 o 
  -1  -6   3       67.06       76.30      2.80 o 
   0  -6   3       25.77       22.44      1.43 o 
   1  -6   3        3.48        8.48      1.40 o 
   2  -6   3     2284.43     2455.83     24.97 o 
   3  -6   3      846.77      828.89     11.29 o 
   4  -6   3       38.63       26.59      2.66 o 
   5  -6   3      389.12      408.26      8.31 o 
   6  -6   3       31.59       26.92      3.38 o 
   7  -6   3       38.34       40.88      3.89 o 
   8  -6   3        3.57        5.12      2.74 o 
  -7  -5   3        0.16        2.86      3.49 o 
  -6  -5   3      304.70      312.04      7.77 o 
  -5  -5   3      103.79      116.85      4.80 o 
  -4  -5   3       10.84       16.64      2.39 o 
  -3  -5   3      750.65      734.51     13.39 o 
  -2  -5   3      948.87      910.80     11.33 o 
  -1  -5   3     1109.11     1169.25     12.84 o 
   0  -5   3       71.85       75.59      1.56 o 
   1  -5   3     1119.00     1194.65     10.60 o 
   2  -5   3      860.68      885.37     11.02 o 
   3  -5   3     2287.26     2258.48     23.55 o 
   4  -5   3      499.34      472.43      8.19 o 
   5  -5   3      243.60      238.61      8.44 o 
   6  -5   3       25.60       27.30      5.25 o 
   7  -5   3       85.94       92.49      5.01 o 
   8  -5   3        8.02       11.49      3.92 o 
  -8  -4   3       65.80       67.73      6.97 o 
  -7  -4   3      211.59      177.82     13.94 o 
  -6  -4   3      151.85      169.01      7.65 o 
  -5  -4   3     4312.38     4108.43     40.35 o 
  -4  -4   3      199.08      197.38      5.14 o 
  -3  -4   3      312.31      345.62      6.61 o 
  -2  -4   3     2312.08     2301.10     24.14 o 
  -1  -4   3      767.09      783.19      9.72 o 
   0  -4   3       61.23       71.79      4.48 o 
   1  -4   3      862.79      907.19     10.18 o 
   2  -4   3     1165.38     1155.38     13.00 o 
   3  -4   3      649.00      591.50      8.58 o 
   4  -4   3     1310.54     1183.34     17.74 o 
   5  -4   3      606.12      601.69     11.21 o 
   6  -4   3       84.42       94.07      4.41 o 
   7  -4   3       15.08       15.06      2.74 o 
   8  -4   3      112.02      111.73      8.12 o 
  -8  -3   3      220.42      195.54      9.88 o 
  -7  -3   3       82.41       80.84      4.69 o 
  -6  -3   3      600.38      561.36     10.07 o 
  -5  -3   3      349.97      330.85      6.97 o 
  -4  -3   3     1590.36     1544.00     17.43 o 
  -3  -3   3     1580.87     1539.44     16.61 o 
  -2  -3   3      324.61      287.03     11.95 o 
  -1  -3   3       48.65       47.34      2.57 o 
   0  -3   3      879.20      872.34     12.51 o 
   1  -3   3     3856.21     3934.96     30.15 o 
   2  -3   3     1210.62     1123.07     12.19 o 
   3  -3   3      138.27       89.58      3.10 o 
   4  -3   3     1169.91     1151.75     13.70 o 
   5  -3   3     1296.25     1343.56     19.09 o 
   6  -3   3       48.62       52.16      3.40 o 
   7  -3   3      376.10      375.38     11.38 o 
   8  -3   3       82.75       79.05     13.03 o 
  -8  -2   3      106.32       97.76      7.52 o 
  -7  -2   3       73.46       83.65      4.61 o 
  -6  -2   3     1962.85     1904.43     21.94 o 
  -5  -2   3     2845.88     2832.18     29.75 o 
  -4  -2   3      500.41      491.56      8.00 o 
  -3  -2   3      265.43      332.22      5.82 o 
  -2  -2   3      165.45      169.51      3.66 o 
  -1  -2   3      108.15      122.00      2.24 o 
   0  -2   3     1042.75     1035.51      8.54 o 
   1  -2   3     1268.17     1227.74     12.46 o 
   2  -2   3      400.64      342.19      5.24 o 
   3  -2   3      253.29      190.97      4.08 o 
   4  -2   3     2333.23     2348.38     37.47 o 
   5  -2   3      898.54      952.89     12.31 o 
   6  -2   3       35.30       34.71      2.96 o 
   7  -2   3       72.24       58.67      5.75 o 
   8  -2   3      274.34      283.89     11.08 o 
  -9  -1   3       75.39       71.96      8.75 o 
  -8  -1   3        1.99        1.26      3.83 o 
  -7  -1   3      122.83      123.98      6.02 o 
  -6  -1   3     1635.73     1656.43     20.12 o 
  -5  -1   3     2734.95     2649.38     27.85 o 
  -4  -1   3     1999.89     1899.67     20.43 o 
  -3  -1   3      141.11      143.37      5.79 o 
  -2  -1   3     4994.80     5072.11     45.78 o 
  -1  -1   3      350.40      366.34      6.38 o 
   0  -1   3       66.47       57.01      1.53 o 
   1  -1   3      486.93      516.53      8.97 o 
   2  -1   3      624.32      603.27      7.41 o 
   3  -1   3     1251.32     1233.51     14.71 o 
   4  -1   3      456.90      418.96      6.32 o 
   5  -1   3      259.22      283.05      4.96 o 
   6  -1   3       14.99       11.21      3.60 o 
   7  -1   3      186.82      210.43      9.13 o 
   8  -1   3       92.82      108.02      8.38 o 
  -9   0   3      163.10      177.86      9.08 o 
  -8   0   3      273.44      287.63      9.10 o 
  -7   0   3      405.22      416.19      8.80 o 
  -6   0   3      336.85      312.24      7.36 o 
  -5   0   3     1766.98     1726.88     28.74 o 
  -4   0   3      278.74      240.12      7.55 o 
  -3   0   3        1.63        0.90      1.17 o 
  -2   0   3      118.23      130.14      6.49 o 
  -1   0   3        1.89       -0.07      0.77 o 
   0   0   3     1177.35     1088.57     10.86 o 
   1   0   3     2749.20     2887.55     25.61 o 
   2   0   3     2085.92     2051.18     24.23 o 
   3   0   3        5.42        0.28      1.99 o 
   4   0   3      379.35      348.88     13.53 o 
   5   0   3      360.33      368.61     10.21 o 
   6   0   3        4.43        3.97      3.43 o 
   7   0   3       12.84        9.60      4.27 o 
   8   0   3      204.61      211.82     10.46 o 
  -9   1   3       38.93       29.94      6.71 o 
  -8   1   3        0.32        2.00      3.83 o 
  -7   1   3      307.99      303.77      7.45 o 
  -6   1   3      214.66      215.58      5.76 o 
  -5   1   3     1716.41     1724.46     19.40 o 
  -4   1   3     1523.42     1454.97     24.99 o 
  -3   1   3       25.95       35.22      2.19 o 
  -2   1   3      142.71      138.64      2.04 o 
  -1   1   3      241.50      240.65      3.05 o 
   0   1   3     1285.49     1313.67     13.04 o 
   1   1   3     1979.00     1939.07     29.57 o 
   2   1   3      492.61      436.75      8.70 o 
   3   1   3      438.26      406.16      9.16 o 
   4   1   3      229.76      242.65      7.70 o 
   5   1   3      280.41      262.34     11.05 o 
   6   1   3      109.80      108.21      8.07 o 
   7   1   3       21.92       20.25      4.79 o 
   8   1   3      104.00      103.93      8.62 o 
  -9   2   3      122.58      114.34      6.05 o 
  -8   2   3       47.87       44.13      3.85 o 
  -7   2   3      127.51      127.17      5.16 o 
  -6   2   3        3.85        4.91      3.16 o 
  -5   2   3      476.91      461.32      7.77 o 
  -4   2   3     5318.33     5426.87     50.13 o 
  -3   2   3      825.64      801.89      8.16 o 
  -2   2   3       85.19       95.06      3.80 o 
  -1   2   3       44.99       40.88      1.75 o 
   0   2   3      670.38      655.36      7.87 o 
   1   2   3     1080.49      996.42     11.07 o 
   2   2   3      743.25      713.16     11.63 o 
   3   2   3      787.21      730.93     21.86 o 
   4   2   3     1029.03     1038.38     18.16 o 
   5   2   3      303.25      316.80     10.02 o 
   6   2   3       44.27       37.17      5.22 o 
   7   2   3      319.87      310.85     20.78 o 
  -9   3   3       47.15       43.41      4.23 o 
  -8   3   3       13.14       14.31      3.01 o 
  -7   3   3       42.63       38.76      3.32 o 
  -6   3   3      691.20      748.42     11.20 o 
  -5   3   3     1101.99     1076.41     13.46 o 
  -4   3   3     2615.57     2576.36     45.51 o 
  -3   3   3     1060.65      983.32     15.36 o 
  -2   3   3      452.76      469.04      4.79 o 
  -1   3   3      826.33      830.70     10.14 o 
   0   3   3      269.29      241.86      5.42 o 
   1   3   3      698.00      675.32      8.76 o 
   2   3   3     1788.82     1758.18     18.34 o 
   3   3   3     2088.20     2117.65     53.69 o 
   4   3   3      352.83      377.58     10.30 o 
   5   3   3       84.29       85.93     10.18 o 
   6   3   3       65.17       74.86      6.65 o 
   7   3   3       69.93       77.94      7.46 o 
  -9   4   3        1.77        1.57      3.93 o 
  -8   4   3       58.92       67.79      4.51 o 
  -7   4   3       28.71       29.19      4.52 o 
  -6   4   3     1168.53     1235.57     15.78 o 
  -5   4   3     2316.27     2361.55     27.67 o 
  -4   4   3      274.49      230.99      7.05 o 
  -3   4   3      221.14      287.07      3.53 o 
  -2   4   3      123.41      140.57      3.31 o 
  -1   4   3      958.42     1154.25     12.88 o 
   0   4   3     1583.56     1612.67     17.07 o 
   1   4   3     2598.82     2625.31     37.83 o 
   2   4   3     1815.65     1749.14     18.94 o 
   3   4   3     1436.89     1422.08     16.18 o 
   4   4   3       41.89       46.07      4.80 o 
   5   4   3      457.48      459.09     12.83 o 
   6   4   3      247.73      246.56     10.62 o 
  -9   5   3        1.10        0.14      3.65 o 
  -8   5   3      347.85      353.47      8.42 o 
  -7   5   3      632.89      610.67     17.01 o 
  -6   5   3      653.47      651.76     10.25 o 
  -5   5   3      625.21      621.12     17.55 o 
  -4   5   3        1.56        7.14      1.32 o 
  -3   5   3      102.04      109.29      3.04 o 
  -2   5   3       39.28       58.22      2.65 o 
  -1   5   3      219.81      233.03      4.94 o 
   0   5   3      288.74      251.86      6.56 o 
   1   5   3     1589.00     1596.48     22.44 o 
   2   5   3     1940.68     1922.38     21.07 o 
   3   5   3      166.65      161.48      4.55 o 
   4   5   3       37.63       39.50      4.87 o 
   5   5   3       20.30       15.57      4.51 o 
   6   5   3        3.92       -3.27      3.59 o 
  -9   6   3       12.42        8.34      8.24 o 
  -8   6   3      187.61      185.97      9.08 o 
  -7   6   3     1422.12     1424.42     18.59 o 
  -6   6   3      298.99      316.50      7.33 o 
  -5   6   3       84.32       97.54      9.06 o 
  -4   6   3       29.43       22.00      2.34 o 
  -3   6   3      621.28      649.30     10.52 o 
  -2   6   3      196.23      239.78      5.31 o 
  -1   6   3       78.86       75.54      4.01 o 
   0   6   3     1677.18     1669.51     18.77 o 
   1   6   3     1198.37     1189.79     14.93 o 
   2   6   3      196.49      176.03      7.13 o 
   3   6   3      127.49      130.92      7.15 o 
   4   6   3        4.43        3.14      3.55 o 
   5   6   3        0.81       -5.92      5.92 o 
  -9   7   3      287.15      270.26     11.39 o 
  -8   7   3      310.08      277.43     10.97 o 
  -7   7   3       13.17        9.55      3.88 o 
  -6   7   3      261.79      282.31      6.43 o 
  -5   7   3     1072.56     1064.84     13.91 o 
  -4   7   3       28.67       29.33      2.45 o 
  -3   7   3       18.83       18.32      3.51 o 
  -2   7   3      170.21      176.48      6.13 o 
  -1   7   3      494.06      498.68      8.53 o 
   0   7   3      113.48      106.42      4.24 o 
   1   7   3       55.04       58.69      3.71 o 
   2   7   3      702.03      727.91     15.25 o 
   3   7   3      459.16      466.56     19.73 o 
   4   7   3       90.24       89.64      7.29 o 
   5   7   3        1.78        4.48      5.99 o 
  -8   8   3       99.67      105.22     13.08 o 
  -7   8   3      368.10      353.58     12.09 o 
  -6   8   3       48.31       51.49      5.47 o 
  -5   8   3       19.52       24.27      2.63 o 
  -4   8   3     1258.22     1217.62     15.72 o 
  -3   8   3       64.74       69.86      3.73 o 
  -2   8   3      174.11      184.17     15.11 o 
  -1   8   3      170.37      176.75      5.44 o 
   0   8   3      248.43      240.56      6.40 o 
   1   8   3      137.01      147.34      5.40 o 
   2   8   3      568.31      571.69     13.83 o 
   3   8   3      429.06      430.67     12.78 o 
   4   8   3       19.25       24.74      5.08 o 
  -8   9   3       44.10       55.05      6.78 o 
  -7   9   3      213.32      200.64     11.48 o 
  -6   9   3      952.04      939.05     19.95 o 
  -5   9   3      259.73      279.83     25.53 o 
  -4   9   3        7.78        9.67      2.79 o 
  -3   9   3        2.26        0.29      2.09 o 
  -2   9   3       24.39       25.86      3.06 o 
  -1   9   3       16.33       19.48      6.17 o 
   0   9   3      478.79      474.56      9.58 o 
   1   9   3      584.96      594.70     14.05 o 
   2   9   3      440.96      449.05     11.02 o 
   3   9   3      275.56      296.17     11.27 o 
  -7  10   3       47.93       51.02      6.49 o 
  -6  10   3      798.23      783.04     18.57 o 
  -5  10   3      340.04      349.69     11.83 o 
  -4  10   3      196.59      176.58      8.69 o 
  -3  10   3       79.90       69.54      4.95 o 
  -2  10   3      463.80      463.33     11.68 o 
  -1  10   3      545.52      537.74     10.75 o 
   0  10   3      287.38      285.20     14.43 o 
   1  10   3      242.17      244.00     11.41 o 
   2  10   3      128.03      119.67     14.66 o 
  -6  11   3      201.26      201.18     10.32 o 
  -5  11   3      217.54      224.17     14.35 o 
  -4  11   3        1.05        1.69      3.53 o 
  -3  11   3      111.87      103.97      5.70 o 
  -2  11   3       34.21       38.10      4.62 o 
  -1  11   3      980.21      977.42     19.52 o 
   0  11   3      305.44      331.10     11.03 o 
  -4  12   3        8.99       11.32      4.51 o 
  -3  12   3      194.26      193.04     13.50 o 
  -2  12   3       87.23       76.00      5.42 o 
   2 -13   4      294.43      288.98     13.80 o 
   3 -13   4       87.10       89.28      7.82 o 
  -1 -12   4       15.44       14.82      4.68 o 
   0 -12   4      344.18      338.60     12.26 o 
   1 -12   4      269.94      265.18     10.95 o 
   2 -12   4      262.04      276.69     15.71 o 
   3 -12   4       83.67       84.37     14.17 o 
   4 -12   4        1.59        4.73      3.91 o 
   5 -12   4       35.22       44.69      6.25 o 
  -2 -11   4       13.14       20.46      5.24 o 
  -1 -11   4       71.40       72.57      6.88 o 
   0 -11   4      213.36      221.30      9.73 o 
   1 -11   4      664.97      654.37     16.05 o 
   2 -11   4      222.87      232.49      9.67 o 
   3 -11   4       16.24       13.95      4.00 o 
   4 -11   4       12.43        8.23      3.95 o 
   5 -11   4      178.07      188.38     16.91 o 
   6 -11   4        0.33       -3.70      3.70 o 
  -4 -10   4      200.00      194.12     12.37 o 
  -3 -10   4      253.31      233.36      9.89 o 
  -2 -10   4        2.03       -2.26      3.12 o 
  -1 -10   4      280.23      278.92     28.08 o 
   0 -10   4       26.65       31.85      4.71 o 
   1 -10   4       33.66       31.40      4.68 o 
   2 -10   4      304.11      294.40     10.17 o 
   3 -10   4      376.23      388.34     23.85 o 
   4 -10   4       25.65       30.68      3.27 o 
   5 -10   4       99.42      100.32      5.51 o 
   6 -10   4      214.14      197.17      7.06 o 
   7 -10   4       75.70       50.89      6.29 o 
  -5  -9   4       95.73      105.61      7.71 o 
  -4  -9   4      445.94      422.06     12.66 o 
  -3  -9   4      161.21      143.35     11.50 o 
  -2  -9   4       34.54       39.66      5.01 o 
  -1  -9   4       73.40       71.94      5.85 o 
   0  -9   4      127.48      121.56      7.24 o 
   1  -9   4      211.67      208.15      4.70 o 
   2  -9   4      629.10      625.89     10.33 o 
   3  -9   4      615.07      614.87     10.07 o 
   4  -9   4      243.91      247.20      6.67 o 
   5  -9   4        1.24        0.11      2.21 o 
   6  -9   4        9.77        8.25      2.83 o 
   7  -9   4        6.01        2.04      4.99 o 
  -5  -8   4       13.80       17.29      3.98 o 
  -4  -8   4      345.15      349.43      8.21 o 
  -3  -8   4      313.78      311.28      7.16 o 
  -2  -8   4        0.05        0.43      1.68 o 
  -1  -8   4        4.28        5.59      1.76 o 
   0  -8   4       14.92       14.05      1.16 o 
   1  -8   4      710.48      676.06      8.64 o 
   2  -8   4     1677.70     1720.67     19.36 o 
   3  -8   4     1265.73     1268.39     16.02 o 
   4  -8   4      462.98      488.12      9.18 o 
   5  -8   4       28.41       32.99      3.90 o 
   6  -8   4      176.07      176.56      8.19 o 
   7  -8   4       20.56       24.38      3.53 o 
   8  -8   4      195.01      193.80      7.52 o 
  -6  -7   4      477.51      475.68     13.29 o 
  -5  -7   4      115.46      131.76     10.88 o 
  -4  -7   4      334.62      356.14      7.88 o 
  -3  -7   4      243.08      253.44      6.16 o 
  -2  -7   4       17.43       23.76      3.32 o 
  -1  -7   4        4.06        5.35      1.35 o 
   0  -7   4     1537.69     1637.66     24.14 o 
   1  -7   4     1317.38     1358.28     25.88 o 
   2  -7   4      559.28      522.04      9.01 o 
   3  -7   4      883.48      858.49     11.94 o 
   4  -7   4       98.82       95.05      4.79 o 
   5  -7   4        1.58        1.41      2.68 o 
   6  -7   4       64.44       67.64      4.82 o 
   7  -7   4       21.64       25.03      4.05 o 
   8  -7   4      244.09      265.67     15.37 o 
  -7  -6   4      124.18      127.06     15.14 o 
  -6  -6   4      944.57      936.29     14.65 o 
  -5  -6   4      286.71      294.35      8.05 o 
  -4  -6   4       90.23       89.31      4.25 o 
  -3  -6   4      836.92      843.68     11.75 o 
  -2  -6   4      132.79      146.01      4.01 o 
  -1  -6   4     1025.01     1067.55     12.17 o 
   0  -6   4     1130.77     1149.54     18.86 o 
   1  -6   4     1549.24     1500.58     21.68 o 
   2  -6   4      397.84      356.40      8.80 o 
   3  -6   4      665.58      650.30     12.75 o 
   4  -6   4      280.64      270.53      7.34 o 
   5  -6   4      133.12      129.33      4.89 o 
   6  -6   4       87.61       98.38      5.03 o 
   7  -6   4       65.90       65.18      5.99 o 
   8  -6   4      159.55      171.53     10.40 o 
  -7  -5   4     1398.53     1287.45     25.46 o 
  -6  -5   4      421.86      419.90      9.05 o 
  -5  -5   4      239.95      247.91      6.49 o 
  -4  -5   4       62.37       55.97      3.46 o 
  -3  -5   4        0.43       -1.46      1.46 o 
  -2  -5   4       21.84       24.98      2.15 o 
  -1  -5   4     1382.29     1413.81     15.00 o 
   0  -5   4     2697.20     2810.37     34.80 o 
   1  -5   4        3.24        7.54      1.87 o 
   2  -5   4       83.58      154.85      4.10 o 
   3  -5   4      439.78      465.60      9.00 o 
   4  -5   4     1295.99     1338.79     15.99 o 
   5  -5   4      300.62      308.03     10.83 o 
   6  -5   4      154.58      170.63      9.23 o 
   7  -5   4      484.67      485.79      9.82 o 
   8  -5   4      195.37      198.38      9.55 o 
  -8  -4   4       53.63       40.09      5.99 o 
  -7  -4   4      388.81      395.25     16.63 o 
  -6  -4   4      491.82      490.83     10.69 o 
  -5  -4   4      488.65      460.83      8.66 o 
  -4  -4   4        2.16        1.78      1.58 o 
  -3  -4   4       49.87       55.45      3.05 o 
  -2  -4   4       17.17       31.78      2.09 o 
  -1  -4   4     1117.48     1194.85     10.55 o 
   0  -4   4     1875.42     1936.27     24.95 o 
   1  -4   4      212.70      315.70      4.68 o 
   2  -4   4       24.58        9.33      1.50 o 
   3  -4   4     2085.53     2200.45     22.40 o 
   4  -4   4     1097.14     1150.29     14.16 o 
   5  -4   4       21.14       19.82      3.09 o 
   6  -4   4        1.20        4.33      3.00 o 
   7  -4   4      119.90      124.91      7.79 o 
   8  -4   4      679.21      676.59     16.97 o 
  -8  -3   4       38.36       27.01      4.98 o 
  -7  -3   4      865.18      829.25     25.04 o 
  -6  -3   4      614.87      611.30     13.53 o 
  -5  -3   4        2.27        2.34      1.86 o 
  -4  -3   4      566.90      596.03      9.42 o 
  -3  -3   4       62.38       70.10      3.19 o 
  -2  -3   4      428.22      495.83     17.73 o 
  -1  -3   4        4.22        6.56      0.90 o 
   0  -3   4      457.29      421.08      4.34 o 
   1  -3   4        5.10       10.60      1.38 o 
   2  -3   4      895.15      882.39     10.43 o 
   3  -3   4     2143.33     2227.10     22.47 o 
   4  -3   4     1011.35     1019.51     13.78 o 
   5  -3   4      187.18      197.82      5.13 o 
   6  -3   4      516.34      515.22      9.01 o 
   7  -3   4      657.05      643.00     15.56 o 
   8  -3   4       68.01       82.86      9.51 o 
  -8  -2   4      150.73      160.39     10.04 o 
  -7  -2   4       12.35       17.89      5.98 o 
  -6  -2   4     1214.10     1187.56     16.18 o 
  -5  -2   4     1297.11     1290.10     16.37 o 
  -4  -2   4       16.40       19.72      2.21 o 
  -3  -2   4      192.19      187.71      6.55 o 
  -2  -2   4      324.60      338.22      5.52 o 
  -1  -2   4       72.58       59.94      2.18 o 
   0  -2   4      885.71      884.82      7.99 o 
   1  -2   4     4741.20     4840.86     42.63 o 
   2  -2   4     1327.95     1288.61     13.83 o 
   3  -2   4      499.59      461.21      7.01 o 
   4  -2   4       92.53       98.05      3.34 o 
   5  -2   4        6.87        7.67      2.56 o 
   6  -2   4        4.15        3.02      2.87 o 
   7  -2   4      395.03      388.70     12.24 o 
   8  -2   4      846.68      828.57     19.36 o 
  -9  -1   4       39.08       36.06      5.61 o 
  -8  -1   4      270.98      270.91     16.12 o 
  -7  -1   4       67.73       76.01      4.66 o 
  -6  -1   4      593.52      570.77     16.09 o 
  -5  -1   4     1846.23     1878.73     21.30 o 
  -4  -1   4       47.35       37.10      2.57 o 
  -3  -1   4       22.99       17.17      1.88 o 
  -2  -1   4      121.75      160.28      3.57 o 
  -1  -1   4     3502.01     3486.48     32.02 o 
   0  -1   4     2753.33     2791.65     25.42 o 
   1  -1   4      969.98      903.95     10.10 o 
   2  -1   4     2374.90     2395.29     23.00 o 
   3  -1   4      453.33      462.02      6.72 o 
   4  -1   4       39.61       58.16      2.12 o 
   5  -1   4        9.60        6.64      2.68 o 
   6  -1   4      159.77      160.30      7.95 o 
   7  -1   4      336.77      339.55     11.86 o 
   8  -1   4      221.47      232.92     23.60 o 
  -9   0   4       21.75        7.20      5.43 o 
  -8   0   4       65.42       71.15      4.84 o 
  -7   0   4      821.23      815.86     14.73 o 
  -6   0   4      925.20      877.71     12.87 o 
  -5   0   4     1525.12     1576.84     18.42 o 
  -4   0   4       84.24       80.53      3.20 o 
  -3   0   4      428.87      474.51      6.94 o 
  -2   0   4      245.31      223.43      4.02 o 
  -1   0   4     1958.36     1985.41     19.31 o 
   0   0   4     2820.48     2822.61     25.80 o 
   1   0   4     5002.81     5072.48     44.72 o 
   2   0   4      250.04      246.44      4.30 o 
   3   0   4       60.83       66.23      4.42 o 
   4   0   4       18.82       16.12      3.36 o 
   5   0   4       34.89       32.01      5.16 o 
   6   0   4      207.40      191.35      8.53 o 
   7   0   4      165.80      173.08      9.51 o 
  -9   1   4      122.90      134.09      6.22 o 
  -8   1   4      109.02      115.15      5.44 o 
  -7   1   4     1029.55     1035.64     17.67 o 
  -6   1   4      484.73      485.40     13.28 o 
  -5   1   4        3.39        6.05      1.86 o 
  -4   1   4      283.46      271.64      5.27 o 
  -3   1   4       38.31       36.12      1.51 o 
  -2   1   4      404.89      401.92      8.40 o 
  -1   1   4     1699.90     1665.13     16.25 o 
   0   1   4      681.16      601.72     10.78 o 
   1   1   4     1712.04     1753.22     17.66 o 
   2   1   4     2394.62     2488.99     21.83 o 
   3   1   4        7.60        9.23      2.65 o 
   4   1   4      305.90      343.18     10.49 o 
   5   1   4       38.38       38.08      4.60 o 
   6   1   4       69.89       72.28      6.61 o 
   7   1   4      230.65      244.76     10.83 o 
  -9   2   4      212.56      209.06      7.37 o 
  -8   2   4      613.47      612.97     11.52 o 
  -7   2   4      728.30      708.96     11.65 o 
  -6   2   4      382.82      383.37      7.55 o 
  -5   2   4      180.96      207.07      4.92 o 
  -4   2   4       17.41       27.93      2.25 o 
  -3   2   4      280.79      267.28      6.96 o 
  -2   2   4      263.86      317.42      7.20 o 
  -1   2   4     1938.17     1902.76     21.53 o 
   0   2   4     3256.54     3294.20     30.49 o 
   1   2   4     1239.56     1213.39     13.42 o 
   2   2   4      818.24      849.86      8.39 o 
   3   2   4        7.34        2.89      2.49 o 
   4   2   4       38.56       50.23      6.00 o 
   5   2   4       37.69       38.75      5.00 o 
   6   2   4       64.11       60.62      6.26 o 
   7   2   4      110.58      115.60      8.90 o 
  -9   3   4      227.65      220.81      9.72 o 
  -8   3   4      468.22      473.54      9.72 o 
  -7   3   4       90.92       95.69      4.51 o 
  -6   3   4        9.31       12.45      2.09 o 
  -5   3   4        7.55        8.04      2.63 o 
  -4   3   4      830.72      820.14     14.62 o 
  -3   3   4      542.65      622.77     11.64 o 
  -2   3   4     1556.44     1676.47     22.27 o 
  -1   3   4      111.89       89.81      3.80 o 
   0   3   4      410.58      375.12      6.10 o 
   1   3   4     3084.33     3083.72     29.65 o 
   2   3   4     1606.59     1601.06     17.41 o 
   3   3   4       49.05       32.73      5.38 o 
   4   3   4      134.42      142.50      7.22 o 
   5   3   4       81.87       71.55      6.30 o 
   6   3   4      178.57      193.47      9.51 o 
  -9   4   4       57.47       63.08      6.50 o 
  -8   4   4      470.36      473.79     21.94 o 
  -7   4   4      423.50      441.55      9.82 o 
  -6   4   4        4.00        3.82      2.84 o 
  -5   4   4      187.35      177.18      4.92 o 
  -4   4   4      393.27      379.89      9.76 o 
  -3   4   4        9.20        6.08      2.18 o 
  -2   4   4      596.00      590.02      8.01 o 
  -1   4   4      313.18      253.43      5.28 o 
   0   4   4     1310.92     1332.61     15.45 o 
   1   4   4     1568.22     1551.50     17.29 o 
   2   4   4      662.20      622.19      9.12 o 
   3   4   4      137.80      126.21      6.09 o 
   4   4   4       22.39       29.76      4.28 o 
   5   4   4      137.91      117.25      8.09 o 
   6   4   4      164.46      180.53     13.80 o 
  -9   5   4       81.49       79.74      7.16 o 
  -8   5   4       44.93       47.90      5.77 o 
  -7   5   4      464.05      465.00     12.90 o 
  -6   5   4     1295.30     1275.39     15.65 o 
  -5   5   4      130.29      129.79      8.36 o 
  -4   5   4      279.39      253.73     14.66 o 
  -3   5   4       23.19       29.44      1.71 o 
  -2   5   4      367.83      354.16      6.23 o 
  -1   5   4      263.22      254.52      5.66 o 
   0   5   4      400.15      366.47      6.79 o 
   1   5   4     4461.94     4463.53     42.46 o 
   2   5   4      730.11      729.93     12.17 o 
   3   5   4      151.92      171.17      7.68 o 
   4   5   4      202.80      190.87      8.58 o 
   5   5   4      168.40      161.45      9.47 o 
  -9   6   4       31.02       36.26      5.69 o 
  -8   6   4      870.38      830.27     18.91 o 
  -7   6   4     1348.24     1386.34     24.86 o 
  -6   6   4        4.34        6.47      3.55 o 
  -5   6   4       37.14       38.82      4.60 o 
  -4   6   4       16.81       16.83      3.38 o 
  -3   6   4      446.71      452.12     12.02 o 
  -2   6   4      144.59      117.70      6.86 o 
  -1   6   4     1030.56     1041.99     14.72 o 
   0   6   4      887.53      868.12     12.14 o 
   1   6   4      509.38      526.36      9.10 o 
   2   6   4      329.05      341.93      7.80 o 
   3   6   4       62.87       80.32      6.44 o 
   4   6   4        9.76        0.34      3.39 o 
   5   6   4       32.49       41.92      5.55 o 
  -9   7   4      204.45      192.63     10.38 o 
  -8   7   4      442.75      421.81     13.65 o 
  -7   7   4      415.17      414.85     12.96 o 
  -6   7   4      220.60      230.89     11.26 o 
  -5   7   4        8.66        7.39      3.39 o 
  -4   7   4        7.28        7.21      1.57 o 
  -3   7   4       18.55       27.64      2.50 o 
  -2   7   4      395.37      390.65     12.70 o 
  -1   7   4     1923.75     1902.90     21.54 o 
   0   7   4     1414.84     1396.33     17.44 o 
   1   7   4        3.18        1.92      2.07 o 
   2   7   4        0.70       -1.92      1.96 o 
   3   7   4        7.05        6.27      3.63 o 
   4   7   4      167.09      186.98      9.24 o 
  -8   8   4      155.01      159.96      9.93 o 
  -7   8   4      273.16      258.98     10.58 o 
  -6   8   4       18.50       22.08      4.60 o 
  -5   8   4       66.51       70.15      6.05 o 
  -4   8   4      319.25      295.67      6.43 o 
  -3   8   4      707.38      721.69     11.27 o 
  -2   8   4     1637.07     1540.00     19.18 o 
  -1   8   4      125.50      127.81      4.91 o 
   0   8   4      121.74      131.13      5.16 o 
   1   8   4       68.10       72.29      4.47 o 
   2   8   4      111.38      118.51      5.55 o 
   3   8   4       51.49       50.74      5.98 o 
  -8   9   4       91.87      108.45      8.79 o 
  -7   9   4      120.13      118.49      8.61 o 
  -6   9   4      703.96      694.19     17.01 o 
  -5   9   4       98.84       95.63      7.26 o 
  -4   9   4       27.55       25.83      4.60 o 
  -3   9   4      151.17      147.22      5.36 o 
  -2   9   4     1600.10     1569.14     20.15 o 
  -1   9   4      261.96      255.36      8.56 o 
   0   9   4        9.17        6.46      2.77 o 
   1   9   4      154.98      163.14      6.22 o 
   2   9   4        3.21        3.10      3.48 o 
  -7  10   4      311.53      312.05     21.36 o 
  -6  10   4      311.07      281.23     21.34 o 
  -5  10   4       82.70       75.61     14.08 o 
  -4  10   4      419.57      424.66     13.00 o 
  -3  10   4       81.86       71.39      4.91 o 
  -2  10   4       16.01       13.50      3.03 o 
  -1  10   4      694.22      718.17     13.13 o 
   0  10   4      187.00      190.37      6.79 o 
   1  10   4      187.12      191.98      7.18 o 
  -6  11   4       83.99       89.47      8.19 o 
  -5  11   4       51.97       49.24      6.39 o 
  -4  11   4      129.84      116.96      8.33 o 
  -3  11   4      396.31      394.91     13.66 o 
  -2  11   4       34.50       44.09      5.99 o 
  -1  11   4      279.55      300.99     11.39 o 
   0  11   4      407.22      406.79     10.12 o 
  -1 -12   5       66.60       75.71      7.69 o 
   0 -12   5      141.34      174.58      9.84 o 
   1 -12   5      672.54      696.34     17.69 o 
   2 -12   5      427.13      398.40     13.20 o 
   3 -12   5       11.47       12.02      4.49 o 
   4 -12   5      201.01      191.36     10.07 o 
   5 -12   5        0.23        1.11      3.97 o 
  -2 -11   5       41.80       37.42      5.70 o 
  -1 -11   5      133.83      122.54     10.77 o 
   0 -11   5      120.99      129.99     26.09 o 
   1 -11   5      459.48      464.82     41.69 o 
   2 -11   5      158.05      168.32     12.85 o 
   3 -11   5        3.96        3.69      3.53 o 
   4 -11   5       12.51       11.09      4.59 o 
   5 -11   5       16.93       15.41      5.07 o 
   6 -11   5        8.98       10.86      4.49 o 
  -4 -10   5      198.45      206.60     10.26 o 
  -3 -10   5        4.37        6.28      4.02 o 
  -2 -10   5       97.42      101.29     16.07 o 
  -1 -10   5      689.05      659.20     15.78 o 
   0 -10   5      254.36      267.42     16.78 o 
   1 -10   5        5.03        7.57      3.59 o 
   2 -10   5      301.04      305.69     10.33 o 
   3 -10   5      124.04      117.07      7.48 o 
   4 -10   5        0.07       -3.18      3.18 o 
   5 -10   5        7.10        2.77      3.59 o 
   6 -10   5       36.31       35.88      5.41 o 
  -5  -9   5        8.56        4.14      4.00 o 
  -4  -9   5       39.88       37.80      9.32 o 
  -3  -9   5       25.50       23.71      4.52 o 
  -2  -9   5        9.97        9.46      3.47 o 
  -1  -9   5       92.81       82.41      6.03 o 
   0  -9   5      246.99      255.81      9.32 o 
   1  -9   5       67.22       69.70      7.83 o 
   2  -9   5     1019.07     1013.51     19.07 o 
   3  -9   5      854.23      842.39     11.78 o 
   4  -9   5        6.87        4.73      2.11 o 
   5  -9   5      178.64      177.60      6.05 o 
   6  -9   5      246.72      235.09      7.25 o 
   7  -9   5      175.39      178.87     11.60 o 
  -5  -8   5       11.08        6.67      3.24 o 
  -4  -8   5      357.03      334.21      8.97 o 
  -3  -8   5       43.12       44.58      3.33 o 
  -2  -8   5     1704.96     1675.76     18.97 o 
  -1  -8   5      170.69      177.59     19.20 o 
   0  -8   5        9.33       15.59      3.23 o 
   1  -8   5      555.50      523.72     12.43 o 
   2  -8   5      927.26      923.75     11.26 o 
   3  -8   5      865.36      860.52     11.71 o 
   4  -8   5        1.48        3.30      1.99 o 
   5  -8   5      201.36      199.17      7.14 o 
   6  -8   5      245.88      234.20      7.20 o 
   7  -8   5      317.98      305.84     14.42 o 
  -6  -7   5       55.22       56.57      5.56 o 
  -5  -7   5       62.11       72.65      4.75 o 
  -4  -7   5        3.60        1.44      2.09 o 
  -3  -7   5      181.59      178.68      6.97 o 
  -2  -7   5      120.36      110.65      5.67 o 
  -1  -7   5     1637.79     1626.11     31.94 o 
   0  -7   5      362.61      343.41      9.35 o 
   1  -7   5      946.62      898.84     16.21 o 
   2  -7   5      837.29      830.69     15.27 o 
   3  -7   5       21.51       25.78      2.37 o 
   4  -7   5       11.21        8.85      2.18 o 
   5  -7   5       99.71      106.91      6.42 o 
   6  -7   5      559.94      550.20     10.56 o 
   7  -7   5      463.22      428.55     35.36 o 
   8  -7   5      234.28      267.91     14.28 o 
  -7  -6   5      294.89      290.86     19.25 o 
  -6  -6   5      708.10      700.58     12.43 o 
  -5  -6   5      363.74      365.31     10.84 o 
  -4  -6   5      156.44      170.26      5.30 o 
  -3  -6   5      456.10      436.91      7.73 o 
  -2  -6   5      615.74      609.78     11.95 o 
  -1  -6   5     1071.13     1080.46     17.81 o 
   0  -6   5       61.93       42.94      3.91 o 
   1  -6   5      251.85      239.30      7.30 o 
   2  -6   5     1082.13     1094.64     12.85 o 
   3  -6   5      190.10      190.87      9.10 o 
   4  -6   5       22.77       28.33      2.77 o 
   5  -6   5      166.22      165.23      5.53 o 
   6  -6   5      309.45      325.07      7.89 o 
   7  -6   5      753.99      741.84     20.05 o 
   8  -6   5      146.26      153.72      9.80 o 
  -7  -5   5      515.12      500.51     13.29 o 
  -6  -5   5       12.72        9.25      2.86 o 
  -5  -5   5      150.41      153.65      5.39 o 
  -4  -5   5      241.87      243.88      6.12 o 
  -3  -5   5      851.26      875.42     15.10 o 
  -2  -5   5      970.67      959.13     11.63 o 
  -1  -5   5     1279.45     1251.94     19.00 o 
   0  -5   5     1203.49     1222.45     23.34 o 
   1  -5   5       63.08       53.61      2.41 o 
   2  -5   5        6.85        5.03      1.44 o 
   3  -5   5       15.15       21.66      2.19 o 
   4  -5   5      382.14      379.10      7.41 o 
   5  -5   5      227.42      216.79     10.05 o 
   6  -5   5     1599.14     1633.14     20.30 o 
   7  -5   5      109.97      113.47      7.69 o 
   8  -5   5        7.59        1.92      5.30 o 
  -8  -4   5       50.18       74.71      7.01 o 
  -7  -4   5      405.70      422.11     14.33 o 
  -6  -4   5      811.13      786.55     12.74 o 
  -5  -4   5      278.93      269.20      6.68 o 
  -4  -4   5      225.63      238.73      7.58 o 
  -3  -4   5      238.51      254.06      6.59 o 
  -2  -4   5      424.34      419.00      6.76 o 
  -1  -4   5       12.08        3.95      0.76 o 
   0  -4   5     2340.48     2301.92     29.23 o 
   1  -4   5      587.61      592.13      7.66 o 
   2  -4   5        0.99        5.97      1.48 o 
   3  -4   5      111.85      117.73      3.72 o 
   4  -4   5       13.69        6.78      1.90 o 
   5  -4   5       81.10       81.64      9.38 o 
   6  -4   5      127.69      131.85      5.02 o 
   7  -4   5      490.01      501.54     13.73 o 
   8  -4   5      148.96      137.59      9.27 o 
  -8  -3   5       89.79       93.68      7.39 o 
  -7  -3   5        2.86        5.66      3.28 o 
  -6  -3   5      200.51      221.44      7.97 o 
  -5  -3   5      265.41      259.50      6.57 o 
  -4  -3   5        0.02       -1.49      1.49 o 
  -3  -3   5       85.94       75.60      3.94 o 
  -2  -3   5     2210.05     2309.33     23.96 o 
  -1  -3   5     1693.71     1646.69     17.13 o 
   0  -3   5      149.99      131.32      2.35 o 
   1  -3   5      571.71      538.65      7.29 o 
   2  -3   5      175.85      179.14      4.29 o 
   3  -3   5       25.15       24.26      2.24 o 
   4  -3   5        7.56       15.55      2.11 o 
   5  -3   5      257.75      251.48      8.93 o 
   6  -3   5      686.57      686.40     15.38 o 
   7  -3   5       63.87       60.92      6.35 o 
   8  -3   5       87.21      109.77     10.31 o 
  -8  -2   5      407.31      406.00      9.49 o 
  -7  -2   5       18.13       19.95      3.10 o 
  -6  -2   5        0.97        0.86      2.00 o 
  -5  -2   5      224.68      213.10      5.78 o 
  -4  -2   5       34.80       38.60      2.79 o 
  -3  -2   5       21.28       13.82      1.83 o 
  -2  -2   5      223.17      201.18      5.48 o 
  -1  -2   5      897.63      866.16     10.25 o 
   0  -2   5     4558.66     4740.43     50.71 o 
   1  -2   5     1206.25     1171.34     12.88 o 
   2  -2   5       43.80       55.72      3.76 o 
   3  -2   5      452.68      476.58      9.19 o 
   4  -2   5       26.99       23.60      2.15 o 
   5  -2   5      537.46      539.66      8.45 o 
   6  -2   5      352.09      346.47     12.48 o 
   7  -2   5      539.40      578.78     30.16 o 
   8  -2   5      201.55      209.72     10.68 o 
  -9  -1   5       30.21       31.12      5.15 o 
  -8  -1   5      159.98      167.75      6.52 o 
  -7  -1   5      360.13      354.70      8.39 o 
  -6  -1   5      147.43      144.10      5.25 o 
  -5  -1   5      442.71      445.21      9.77 o 
  -4  -1   5        1.78        0.08      1.47 o 
  -3  -1   5      768.41      835.58     10.69 o 
  -2  -1   5      106.93       89.85      4.08 o 
  -1  -1   5     1415.17     1321.78     14.60 o 
   0  -1   5     3140.48     3236.30     29.76 o 
   1  -1   5     5223.81     5463.34     48.47 o 
   2  -1   5      476.53      503.14      7.35 o 
   3  -1   5      493.93      543.69      7.84 o 
   4  -1   5      645.87      679.68     10.65 o 
   5  -1   5      599.12      585.24     13.55 o 
   6  -1   5      281.45      304.45     16.72 o 
   7  -1   5      141.79      141.80      9.22 o 
  -9   0   5      384.96      368.10      9.64 o 
  -8   0   5      290.94      282.87      7.97 o 
  -7   0   5      126.78      126.35      5.35 o 
  -6   0   5       60.83       53.65      3.55 o 
  -5   0   5      128.57      129.78      4.43 o 
  -4   0   5       17.85       30.77      2.38 o 
  -3   0   5      292.69      287.15      5.92 o 
  -2   0   5      223.26      169.01      3.75 o 
  -1   0   5     3156.77     3200.03     44.83 o 
   0   0   5     6857.52     7001.14     68.39 o 
   1   0   5     3044.58     3204.38     41.98 o 
   2   0   5       10.93       21.16      3.37 o 
   3   0   5      498.46      500.43      5.69 o 
   4   0   5      401.22      386.59     10.35 o 
   5   0   5      902.08      876.30     26.32 o 
   6   0   5      550.96      549.93     14.39 o 
   7   0   5       56.69       53.45      6.62 o 
  -9   1   5      497.67      512.77     11.26 o 
  -8   1   5      832.04      808.42     13.64 o 
  -7   1   5      172.16      182.37      5.92 o 
  -6   1   5        3.92        3.34      2.33 o 
  -5   1   5       43.59       61.31      3.35 o 
  -4   1   5        1.48        0.70      1.98 o 
  -3   1   5      518.37      515.51     13.70 o 
  -2   1   5      883.77      849.59     10.07 o 
  -1   1   5     4661.59     4871.29     43.33 o 
   0   1   5     7278.74     7483.17     65.37 o 
   1   1   5       46.91       45.78      2.40 o 
   2   1   5      483.70      518.04      7.45 o 
   3   1   5     1158.06     1151.09     23.87 o 
   4   1   5      138.33      133.82     12.09 o 
   5   1   5       22.53       23.45      4.32 o 
   6   1   5      486.51      454.02     17.68 o 
   7   1   5      118.67      116.68      8.72 o 
  -9   2   5      548.11      517.61     14.59 o 
  -8   2   5      392.65      407.12      9.18 o 
  -7   2   5        3.01        3.23      2.08 o 
  -6   2   5       25.86       24.06      2.53 o 
  -5   2   5       23.04       30.54      2.27 o 
  -4   2   5      812.55      815.63     10.67 o 
  -3   2   5      590.87      594.94     11.43 o 
  -2   2   5       99.70       70.00      1.81 o 
  -1   2   5     1685.87     1647.95     17.07 o 
   0   2   5     2970.20     3054.85     29.09 o 
   1   2   5        7.46       10.50      1.66 o 
   2   2   5       44.78       60.20      2.58 o 
   3   2   5        9.86        1.95      2.75 o 
   4   2   5      461.99      457.59     12.12 o 
   5   2   5      200.68      225.20     19.39 o 
   6   2   5      167.28      180.29      8.97 o 
  -9   3   5      515.60      503.61     14.61 o 
  -8   3   5      103.37      115.16      7.72 o 
  -7   3   5       12.42       11.33      2.34 o 
  -6   3   5        0.78        1.21      1.82 o 
  -5   3   5        7.37        6.41      1.18 o 
  -4   3   5       25.16        9.58      2.74 o 
  -3   3   5     1264.86     1222.60     25.63 o 
  -2   3   5     3029.65     3279.35     26.66 o 
  -1   3   5       59.48      111.91      3.35 o 
   0   3   5      116.18       86.90      3.13 o 
   1   3   5      175.53      179.41      4.49 o 
   2   3   5       12.87       11.72      1.68 o 
   3   3   5      241.53      243.04      8.35 o 
   4   3   5       13.21        9.92      3.43 o 
   5   3   5      482.43      474.75     13.59 o 
   6   3   5      358.54      360.25     12.79 o 
  -9   4   5      140.63      138.49     12.66 o 
  -8   4   5      389.08      391.86     12.39 o 
  -7   4   5       31.55       37.92      5.03 o 
  -6   4   5       22.48       29.62      4.22 o 
  -5   4   5       44.39       41.02      4.41 o 
  -4   4   5      709.78      696.66     13.89 o 
  -3   4   5       41.30       22.92      5.56 o 
  -2   4   5      217.35      232.62      4.67 o 
  -1   4   5     1572.58     1592.25     17.42 o 
   0   4   5      346.74      319.31      6.16 o 
   1   4   5     1167.96     1176.74     14.45 o 
   2   4   5        5.85        6.34      1.78 o 
   3   4   5      316.45      341.46     10.38 o 
   4   4   5       14.74       13.85      3.79 o 
   5   4   5      409.54      404.42     23.36 o 
   6   4   5      232.86      233.28     18.73 o 
  -9   5   5      217.64      220.85     10.54 o 
  -8   5   5       11.12        9.53      4.25 o 
  -7   5   5      336.83      360.90     11.60 o 
  -6   5   5      439.93      447.04     12.32 o 
  -5   5   5       14.37        9.94      3.23 o 
  -4   5   5      631.03      628.19     13.57 o 
  -3   5   5     1059.33     1101.06     18.67 o 
  -2   5   5      501.63      510.64      8.04 o 
  -1   5   5      747.50      714.16     10.22 o 
   0   5   5       92.38       96.07      3.93 o 
   1   5   5      527.89      523.43      8.87 o 
   2   5   5      767.20      762.20     11.28 o 
   3   5   5      546.54      568.74     13.97 o 
   4   5   5      785.26      785.49     17.73 o 
   5   5   5       68.40       85.77      7.53 o 
  -9   6   5      120.77      108.95      8.61 o 
  -8   6   5      817.49      808.06     18.96 o 
  -7   6   5      124.04      137.85      8.78 o 
  -6   6   5        8.11       11.39      3.68 o 
  -5   6   5      140.18      136.95      7.20 o 
  -4   6   5       12.26       11.21      7.66 o 
  -3   6   5     1983.95     2015.66     21.85 o 
  -2   6   5     1708.08     1740.03     20.04 o 
  -1   6   5     1604.94     1564.94     18.34 o 
   0   6   5      640.08      610.56     10.28 o 
   1   6   5       73.68       69.81      5.10 o 
   2   6   5      257.84      264.12      6.58 o 
   3   6   5      323.10      340.02     15.52 o 
   4   6   5       57.30       67.85      6.88 o 
  -8   7   5      173.23      165.13     10.15 o 
  -7   7   5      542.10      541.54     15.03 o 
  -6   7   5       81.60       84.54      7.56 o 
  -5   7   5      594.33      603.85     14.69 o 
  -4   7   5      177.99      157.40      7.41 o 
  -3   7   5      838.15      788.92     11.26 o 
  -2   7   5     1408.13     1412.46     19.42 o 
  -1   7   5      306.73      308.86      7.10 o 
   0   7   5      507.32      511.06      9.50 o 
   1   7   5       22.02       22.57      4.00 o 
   2   7   5      379.80      369.70     14.94 o 
   3   7   5      132.46      141.87     15.96 o 
   4   7   5      262.80      302.68     11.97 o 
  -8   8   5      154.14      196.38     10.27 o 
  -7   8   5       97.07       94.11      8.95 o 
  -6   8   5       66.01       62.20      6.26 o 
  -5   8   5       55.76       52.09      7.27 o 
  -4   8   5      496.49      442.96     17.94 o 
  -3   8   5      686.63      694.54     11.01 o 
  -2   8   5     2531.16     2531.72     28.48 o 
  -1   8   5      258.92      264.13      6.90 o 
   0   8   5      423.13      418.24      8.99 o 
   1   8   5       50.00       47.47      4.01 o 
   2   8   5      152.48      158.20      9.13 o 
   3   8   5        0.91        1.90      3.69 o 
  -7   9   5       81.34       60.79     10.92 o 
  -6   9   5       18.81       18.10      9.99 o 
  -5   9   5      238.81      213.92     20.11 o 
  -4   9   5      343.25      356.32     11.74 o 
  -3   9   5      111.91      134.64     13.58 o 
  -2   9   5      172.29      185.45      8.63 o 
  -1   9   5      540.97      541.66     19.30 o 
   0   9   5       30.85       35.32      4.37 o 
   1   9   5       84.40       81.04      5.11 o 
   2   9   5       60.49       62.14      6.26 o 
  -7  10   5      180.78      159.76     10.44 o 
  -6  10   5       18.46       22.66      5.37 o 
  -5  10   5      288.28      248.04     10.72 o 
  -4  10   5      394.45      418.46     13.26 o 
  -3  10   5      107.19      123.45      8.23 o 
  -2  10   5        9.18        8.78      3.06 o 
  -1  10   5      178.32      186.65      8.07 o 
   0  10   5       32.40       37.06      4.05 o 
  -5  11   5      176.45      172.64     10.51 o 
  -4  11   5        6.96       14.05      4.80 o 
  -3  11   5       18.70       22.50      4.96 o 
  -2  11   5      179.66      180.48      9.82 o 
  -1 -12   6       33.03       33.17      9.67 o 
   0 -12   6        2.28       10.02      7.72 o 
   1 -12   6      668.50      645.66     17.06 o 
   2 -12   6      505.06      530.51     15.47 o 
   3 -12   6       80.08       75.78      7.34 o 
   4 -12   6       69.37       71.32      7.40 o 
  -2 -11   6       25.80       25.16      5.03 o 
  -1 -11   6      427.25      419.94     20.36 o 
   0 -11   6      482.11      484.10     14.18 o 
   1 -11   6       95.82       85.55      7.31 o 
   2 -11   6       86.99       86.50     18.48 o 
   3 -11   6       21.13       23.93      6.89 o 
   4 -11   6      124.06      128.33      8.81 o 
   5 -11   6      109.53      127.00      8.96 o 
  -4 -10   6       70.50       69.61     10.85 o 
  -3 -10   6      368.58      363.91     12.43 o 
  -2 -10   6      288.81      308.71     15.35 o 
  -1 -10   6       37.11       35.72      5.11 o 
   0 -10   6      794.11      787.37     17.86 o 
   1 -10   6       99.03      106.86     10.42 o 
   2 -10   6        0.94       -1.35      2.77 o 
   3 -10   6       12.24        5.05      5.22 o 
   4 -10   6      164.03      169.64     13.28 o 
   5 -10   6      241.96      244.67     10.31 o 
   6 -10   6      419.72      427.30     13.73 o 
  -4  -9   6       78.74       90.62      7.29 o 
  -3  -9   6      304.69      306.90     16.13 o 
  -2  -9   6     1205.88     1200.75     22.26 o 
  -1  -9   6      116.64      103.71      7.14 o 
   0  -9   6        3.39        7.00      4.13 o 
   1  -9   6       32.87       39.47      8.62 o 
   2  -9   6       12.61        8.60      3.69 o 
   3  -9   6      240.53      210.77     22.84 o 
   4  -9   6       72.61       77.03      6.51 o 
   5  -9   6      782.41      755.40     12.56 o 
   6  -9   6      255.64      226.42      7.26 o 
   7  -9   6      146.48      153.21      6.92 o 
  -5  -8   6        0.68        1.76      3.49 o 
  -4  -8   6      288.44      270.74     11.56 o 
  -3  -8   6      256.79      283.10     20.00 o 
  -2  -8   6      386.68      371.94     11.10 o 
  -1  -8   6      116.14      129.61      6.74 o 
   0  -8   6        2.83        3.14      2.86 o 
   1  -8   6      227.87      223.11      8.12 o 
   2  -8   6      362.47      368.87     15.20 o 
   3  -8   6       26.61       20.67      2.31 o 
   4  -8   6      350.40      351.18      7.56 o 
   5  -8   6      795.21      786.69     12.74 o 
   6  -8   6      321.90      314.99      8.28 o 
   7  -8   6       33.07       34.37      4.06 o 
  -6  -7   6       24.09       24.56      3.52 o 
  -5  -7   6        0.18       -2.32      2.48 o 
  -4  -7   6     1030.25      953.60     13.74 o 
  -3  -7   6      336.23      333.79      8.99 o 
  -2  -7   6       57.84       59.72      3.61 o 
  -1  -7   6      314.63      309.33      9.38 o 
   0  -7   6      463.08      449.79     11.12 o 
   1  -7   6      368.16      348.35      9.64 o 
   2  -7   6      179.91      181.70      3.98 o 
   3  -7   6       23.61       27.24      3.29 o 
   4  -7   6      177.61      169.62      5.33 o 
   5  -7   6      751.65      744.81     12.16 o 
   6  -7   6      119.55      118.03      5.80 o 
   7  -7   6      100.02      113.97      6.86 o 
  -7  -6   6      279.32      248.48      8.74 o 
  -6  -6   6       36.97       39.01      3.91 o 
  -5  -6   6       94.01      102.53      5.88 o 
  -4  -6   6       15.15       15.43      2.48 o 
  -3  -6   6      159.11      161.35      7.78 o 
  -2  -6   6      233.11      207.28      4.39 o 
  -1  -6   6     2128.52     2073.85     31.75 o 
   0  -6   6     1411.97     1438.08     32.94 o 
   1  -6   6       10.12       13.55      3.21 o 
   2  -6   6      208.59      200.85      4.48 o 
   3  -6   6      256.83      251.58      5.71 o 
   4  -6   6     1207.65     1164.54     15.20 o 
   5  -6   6      102.14       95.94      4.88 o 
   6  -6   6      125.71      138.06      8.28 o 
   7  -6   6      292.97      299.45     12.32 o 
  -7  -5   6        8.94        7.81      3.38 o 
  -6  -5   6        7.06        8.98      2.65 o 
  -5  -5   6       38.96       35.34      3.32 o 
  -4  -5   6        7.30        8.87      2.38 o 
  -3  -5   6      140.46      140.89      4.27 o 
  -2  -5   6     2181.22     2062.19     21.12 o 
  -1  -5   6     1855.44     1800.67     28.75 o 
   0  -5   6     1259.00     1326.78     20.18 o 
   1  -5   6        1.43        2.99      0.85 o 
   2  -5   6      524.40      523.60      8.25 o 
   3  -5   6       87.56       88.08      3.80 o 
   4  -5   6       45.53       43.22      3.24 o 
   5  -5   6      959.54      981.54     14.00 o 
   6  -5   6      584.81      606.15     11.87 o 
   7  -5   6       33.05       40.71      6.91 o 
  -8  -4   6        7.02       10.06      4.14 o 
  -7  -4   6       40.35       43.22      4.16 o 
  -6  -4   6      242.79      241.58      7.03 o 
  -5  -4   6        0.36        1.92      2.96 o 
  -4  -4   6      451.96      467.64     10.37 o 
  -3  -4   6     1068.55     1038.18     13.41 o 
  -2  -4   6     2079.18     2140.04     22.44 o 
  -1  -4   6     1779.69     1855.31     15.91 o 
   0  -4   6      147.24      129.98      3.60 o 
   1  -4   6       57.80       55.73      2.47 o 
   2  -4   6        8.45        6.94      1.65 o 
   3  -4   6      696.03      716.77     14.53 o 
   4  -4   6     1782.01     1796.51     20.41 o 
   5  -4   6       79.92       80.53      4.63 o 
   6  -4   6      163.87      173.32      9.58 o 
   7  -4   6      138.33      130.83     14.84 o 
  -8  -3   6       37.04       37.17      5.34 o 
  -7  -3   6        3.91        1.82      4.21 o 
  -6  -3   6        2.16        0.88      2.18 o 
  -5  -3   6       73.21       70.12      4.12 o 
  -4  -3   6      406.36      443.48     10.92 o 
  -3  -3   6      179.67      163.63      4.52 o 
  -2  -3   6     1786.58     1776.05     19.12 o 
  -1  -3   6     1434.32     1401.28     18.45 o 
   0  -3   6        8.01        3.24      1.13 o 
   1  -3   6      329.72      357.93      7.41 o 
   2  -3   6       46.25       55.64      4.01 o 
   3  -3   6      279.37      303.22      6.37 o 
   4  -3   6     1053.75     1011.27     18.09 o 
   5  -3   6      900.57      891.17     12.62 o 
   6  -3   6       63.53       59.26      5.98 o 
   7  -3   6        4.19        1.01      5.56 o 
  -8  -2   6       38.72       37.98      4.11 o 
  -7  -2   6       16.20       14.14      2.90 o 
  -6  -2   6        7.29        5.38      2.26 o 
  -5  -2   6      142.66      148.38      5.00 o 
  -4  -2   6      342.64      363.42      7.06 o 
  -3  -2   6      399.16      364.74      6.68 o 
  -2  -2   6      184.98      134.79      5.22 o 
  -1  -2   6     2171.80     2227.10     22.58 o 
   0  -2   6     2298.58     2381.82     23.24 o 
   1  -2   6       68.23       58.40      3.54 o 
   2  -2   6     1108.94     1142.81     13.54 o 
   3  -2   6      618.16      575.58      8.75 o 
   4  -2   6      477.71      467.52      7.92 o 
   5  -2   6      550.71      545.12     13.26 o 
   6  -2   6       24.24       29.31      4.63 o 
   7  -2   6        3.16        0.95      3.98 o 
  -9  -1   6       99.96       99.86      9.90 o 
  -8  -1   6        9.39       10.79      3.65 o 
  -7  -1   6        2.76       -0.87      2.45 o 
  -6  -1   6       40.93       43.03      3.48 o 
  -5  -1   6       56.52       63.49      3.69 o 
  -4  -1   6       10.17       19.43      2.20 o 
  -3  -1   6      253.96      205.49      4.78 o 
  -2  -1   6     2345.64     2399.46     33.89 o 
  -1  -1   6     2906.11     3011.89     29.25 o 
   0  -1   6      143.80      147.77      3.78 o 
   1  -1   6      490.79      598.50     15.28 o 
   2  -1   6       42.41       33.07      3.88 o 
   3  -1   6     1135.25     1116.39     13.56 o 
   4  -1   6      444.38      453.81      7.26 o 
   5  -1   6     1161.76     1194.32     21.51 o 
   6  -1   6      245.32      248.01     10.01 o 
   7  -1   6      114.28      101.29      8.11 o 
  -9   0   6       59.06       62.91      5.12 o 
  -8   0   6        3.03        6.43      2.77 o 
  -7   0   6       89.45       96.69      5.10 o 
  -6   0   6       50.80       51.78      3.59 o 
  -5   0   6      499.06      491.14      8.58 o 
  -4   0   6      678.61      652.80      9.53 o 
  -3   0   6      273.79      234.63      4.93 o 
  -2   0   6     1959.14     2038.71     21.03 o 
  -1   0   6     2935.61     3087.43     29.11 o 
   0   0   6      106.51      110.92      3.38 o 
   1   0   6      530.52      594.78      9.98 o 
   2   0   6        6.97        3.62      1.47 o 
   3   0   6      427.42      427.28      8.20 o 
   4   0   6      677.06      680.68     14.65 o 
   5   0   6      316.43      334.59     11.05 o 
   6   0   6      387.35      377.61     12.36 o 
   7   0   6        0.34       -0.52      4.29 o 
  -9   1   6       49.16       70.61      6.86 o 
  -8   1   6      144.38      141.88      5.94 o 
  -7   1   6       75.45       69.54      4.38 o 
  -6   1   6       82.99       66.10      3.81 o 
  -5   1   6       21.32       21.51      2.17 o 
  -4   1   6      460.02      474.45      7.54 o 
  -3   1   6     3543.49     3564.57     34.15 o 
  -2   1   6      998.18      957.62     11.63 o 
  -1   1   6       50.41       51.05      2.52 o 
   0   1   6     1233.09     1322.30     14.88 o 
   1   1   6       24.42       24.45      2.09 o 
   2   1   6      239.33      255.21      5.26 o 
   3   1   6      366.85      361.95      9.92 o 
   4   1   6     1492.55     1445.31     23.92 o 
   5   1   6      338.48      331.87     11.14 o 
   6   1   6       29.09       28.34      5.02 o 
  -9   2   6      297.40      319.22     11.95 o 
  -8   2   6      217.27      219.92      9.55 o 
  -7   2   6       22.03       21.87      2.81 o 
  -6   2   6       54.22       57.26      3.25 o 
  -5   2   6      853.85      861.18     11.20 o 
  -4   2   6     1217.34     1168.58     19.16 o 
  -3   2   6      876.09      825.51      9.93 o 
  -2   2   6     2442.74     2407.55     24.39 o 
  -1   2   6        2.57        0.32      1.20 o 
   0   2   6        9.06       14.02      1.82 o 
   1   2   6        6.72        7.23      1.78 o 
   2   2   6      592.20      585.43      9.22 o 
   3   2   6        3.99        2.08      2.81 o 
   4   2   6      366.63      333.47     11.51 o 
   5   2   6      726.96      765.50     21.76 o 
   6   2   6       42.20       47.41      6.37 o 
  -9   3   6       68.19       64.11      6.74 o 
  -8   3   6        1.97        0.46      3.61 o 
  -7   3   6       41.26       39.39      5.12 o 
  -6   3   6       29.26       32.40      4.83 o 
  -5   3   6      107.01      101.72     16.39 o 
  -4   3   6     1405.38     1415.06     34.76 o 
  -3   3   6     3184.07     3215.00     41.08 o 
  -2   3   6     1092.28     1063.71     12.83 o 
  -1   3   6        5.09        9.59      2.50 o 
   0   3   6      112.57      106.72      4.71 o 
   1   3   6       70.07       82.00      3.55 o 
   2   3   6      372.40      374.02      6.93 o 
   3   3   6     1025.36      999.44     18.78 o 
   4   3   6       45.92       47.30      5.15 o 
   5   3   6      156.74      181.43      9.11 o 
   6   3   6       83.65       62.88      6.96 o 
  -9   4   6      303.99      295.72     12.02 o 
  -8   4   6      106.85      120.29      9.30 o 
  -7   4   6      135.75      133.07      8.16 o 
  -6   4   6        0.76        1.11      2.94 o 
  -5   4   6       81.72       75.48      6.49 o 
  -4   4   6     2230.16     2243.04     31.83 o 
  -3   4   6     2180.37     2151.15     35.77 o 
  -2   4   6      108.98       88.64      3.24 o 
  -1   4   6        1.68        1.01      1.44 o 
   0   4   6       41.51       37.74      3.41 o 
   1   4   6       14.28       13.48      3.04 o 
   2   4   6       20.37       18.58      2.29 o 
   3   4   6      281.99      275.61      9.67 o 
   4   4   6      242.12      229.07      9.85 o 
   5   4   6      334.17      382.30     13.17 o 
  -9   5   6        6.78        5.77      4.23 o 
  -8   5   6       94.60       86.75      7.63 o 
  -7   5   6      288.00      290.16     15.81 o 
  -6   5   6       37.19       34.78      4.79 o 
  -5   5   6      508.77      515.26     21.55 o 
  -4   5   6      955.78      950.66     17.92 o 
  -3   5   6     1519.14     1498.57     26.61 o 
  -2   5   6      298.48      287.30      6.02 o 
  -1   5   6      301.31      324.88      8.31 o 
   0   5   6        6.00        7.89      2.02 o 
   1   5   6      655.43      640.32     16.36 o 
   2   5   6       27.46       31.51      2.85 o 
   3   5   6      442.64      487.11     13.40 o 
   4   5   6      228.24      224.23     10.24 o 
   5   5   6       49.28       40.26      6.14 o 
  -9   6   6      218.33      193.55     10.15 o 
  -8   6   6      317.08      313.28     17.19 o 
  -7   6   6       79.83       73.65      6.61 o 
  -6   6   6      245.24      219.33      9.22 o 
  -5   6   6      208.36      229.97     10.66 o 
  -4   6   6      166.70      176.71      7.70 o 
  -3   6   6      959.58      934.66     12.15 o 
  -2   6   6     1356.61     1327.99     16.73 o 
  -1   6   6       19.75       19.31      2.50 o 
   0   6   6        0.34       -0.64      1.76 o 
   1   6   6      250.04      234.81      6.41 o 
   2   6   6      371.10      373.77     11.47 o 
   3   6   6        1.98        6.07      3.78 o 
   4   6   6      385.45      402.29     31.74 o 
  -8   7   6      230.52      195.28     33.02 o 
  -7   7   6        3.24        3.32      3.74 o 
  -6   7   6      576.58      516.94     14.95 o 
  -5   7   6      204.39      207.79     18.68 o 
  -4   7   6      202.34      210.56      8.65 o 
  -3   7   6      922.19      926.46     12.76 o 
  -2   7   6     1522.05     1525.35     19.12 o 
  -1   7   6       85.36       74.98      4.29 o 
   0   7   6     1088.11     1085.30     15.37 o 
   1   7   6      322.90      343.46      8.11 o 
   2   7   6       11.65       11.02      3.96 o 
   3   7   6       22.78       19.80      4.88 o 
  -8   8   6       19.53       14.07      5.27 o 
  -7   8   6      107.77       98.82      8.24 o 
  -6   8   6      168.02      159.81      9.63 o 
  -5   8   6      230.01      224.42      9.83 o 
  -4   8   6      118.36      129.56      8.14 o 
  -3   8   6      438.55      422.69     12.37 o 
  -2   8   6     1001.73     1004.83     14.86 o 
  -1   8   6        5.40        9.30      2.60 o 
   0   8   6      585.63      577.97     10.96 o 
   1   8   6        6.81        7.36      2.71 o 
   2   8   6        1.74        0.56      3.64 o 
  -7   9   6      124.23       96.42      8.36 o 
  -6   9   6      179.64      201.41     36.64 o 
  -5   9   6      269.47      309.30     11.48 o 
  -4   9   6      355.30      360.53     12.19 o 
  -3   9   6      216.89      205.58      9.37 o 
  -2   9   6       13.35       18.63      3.06 o 
  -1   9   6        7.54        7.77      3.25 o 
   0   9   6       51.97       60.72      4.62 o 
   1   9   6       46.81       51.66     11.73 o 
  -6  10   6      154.44      150.22     10.03 o 
  -5  10   6      229.96      237.90     12.67 o 
  -4  10   6      125.88      136.47      9.19 o 
  -3  10   6       77.35      104.30      8.12 o 
  -2  10   6      107.03       96.13      9.51 o 
  -1  10   6       21.32       27.44      4.54 o 
   0  10   6        0.35        0.71      2.71 o 
   0 -12   7      115.21      126.09      9.16 o 
   1 -12   7       17.53       18.05      5.06 o 
   2 -12   7       23.63       26.91      5.44 o 
   3 -12   7      250.14      254.62     11.57 o 
  -2 -11   7      123.90      129.10     26.37 o 
  -1 -11   7      121.33      132.39      9.07 o 
   0 -11   7      364.01      360.80     12.73 o 
   1 -11   7       44.68       39.03      8.87 o 
   2 -11   7       12.37       15.87      4.40 o 
   3 -11   7      234.53      246.96     10.79 o 
   4 -11   7      666.32      642.93     17.04 o 
   5 -11   7       87.40       79.97      7.69 o 
  -3 -10   7      390.80      391.95     13.13 o 
  -2 -10   7      819.96      791.53     18.48 o 
  -1 -10   7       37.68       35.84      5.22 o 
   0 -10   7        8.20        2.73      3.62 o 
   1 -10   7        2.39        1.71      3.41 o 
   2 -10   7       43.27       49.55      6.05 o 
   3 -10   7       66.07       68.42      6.64 o 
   4 -10   7      341.32      327.82     25.39 o 
   5 -10   7      584.32      613.42     16.92 o 
   6 -10   7      182.19      227.53     11.36 o 
  -4  -9   7      142.17      157.10      9.06 o 
  -3  -9   7       68.86       93.71      7.42 o 
  -2  -9   7      663.04      652.42     15.91 o 
  -1  -9   7      311.95      317.19     10.59 o 
   0  -9   7        2.59        5.81      3.52 o 
   1  -9   7        0.29        1.31      4.10 o 
   2  -9   7      358.50      357.33     11.34 o 
   3  -9   7      379.93      353.30     11.30 o 
   4  -9   7      240.16      261.12     10.23 o 
   5  -9   7      165.80      176.06      9.51 o 
   6  -9   7       49.81       63.11      6.64 o 
  -5  -8   7      180.68      166.37      9.30 o 
  -4  -8   7      358.58      355.48     11.84 o 
  -3  -8   7      551.07      541.13     25.88 o 
  -2  -8   7      181.20      169.41     15.33 o 
  -1  -8   7        5.68        4.97      5.74 o 
   0  -8   7      126.63      130.91     15.34 o 
   1  -8   7      116.56       99.57      6.61 o 
   2  -8   7        4.41        2.24      3.27 o 
   3  -8   7     1469.15     1402.64     24.07 o 
   4  -8   7      392.12      395.18     12.54 o 
   5  -8   7        8.33       14.85      2.84 o 
   6  -8   7        7.82        9.26      2.89 o 
  -6  -7   7       33.06       27.52      5.84 o 
  -5  -7   7       59.69       66.11      6.37 o 
  -4  -7   7       83.98       88.55      6.77 o 
  -3  -7   7      529.42      541.81     13.50 o 
  -2  -7   7      219.25      225.48      8.37 o 
  -1  -7   7      178.38      204.03      7.89 o 
   0  -7   7      433.97      442.39     13.65 o 
   1  -7   7      402.91      393.85     10.76 o 
   2  -7   7      796.87      784.91     14.68 o 
   3  -7   7       41.91       38.42      2.90 o 
   4  -7   7      191.21      205.37      6.51 o 
   5  -7   7      356.93      356.36     14.51 o 
   6  -7   7        8.59       13.14      3.44 o 
   7  -7   7       56.39       61.93      6.44 o 
  -6  -6   7       92.56      108.43      6.70 o 
  -5  -6   7      227.98      217.62      6.55 o 
  -4  -6   7      147.82      157.46      5.18 o 
  -3  -6   7       61.03       66.20      5.05 o 
  -2  -6   7      256.29      259.49      4.78 o 
  -1  -6   7      548.17      544.97     12.38 o 
   0  -6   7      470.23      507.05     11.76 o 
   1  -6   7       14.78       14.78      3.22 o 
   2  -6   7      742.83      769.51     10.47 o 
   3  -6   7     2042.44     2079.07     22.84 o 
   4  -6   7       49.65       60.85      3.90 o 
   5  -6   7        4.12        3.54      3.45 o 
   6  -6   7      534.99      520.07     10.51 o 
   7  -6   7      124.36      122.30     12.94 o 
  -7  -5   7        2.57        3.73      2.83 o 
  -6  -5   7       48.37       55.27      4.26 o 
  -5  -5   7       14.61       20.66      4.88 o 
  -4  -5   7       24.94       20.92      5.51 o 
  -3  -5   7      771.77      817.64     21.16 o 
  -2  -5   7     2084.49     2102.49     22.60 o 
  -1  -5   7      616.82      583.22     12.24 o 
   0  -5   7      123.63      118.78      5.55 o 
   1  -5   7      504.64      534.18      7.76 o 
   2  -5   7      796.50      814.27     11.03 o 
   3  -5   7      313.91      306.86      7.39 o 
   4  -5   7     1519.71     1508.35     18.55 o 
   5  -5   7      375.83      375.71      8.20 o 
   6  -5   7        4.66        9.84      3.95 o 
   7  -5   7        0.06       -2.52      3.78 o 
  -7  -4   7       30.04       28.25      3.65 o 
  -6  -4   7       42.46       47.87      5.10 o 
  -5  -4   7       15.15       15.57      3.32 o 
  -4  -4   7      421.41      391.54     20.01 o 
  -3  -4   7      675.49      651.05     11.74 o 
  -2  -4   7     1179.92     1179.20     14.37 o 
  -1  -4   7     2489.52     2580.22     26.23 o 
   0  -4   7        4.75        2.38      1.35 o 
   1  -4   7     1229.90     1294.55     14.84 o 
   2  -4   7      771.11      722.57     10.28 o 
   3  -4   7      623.00      580.25     12.22 o 
   4  -4   7     1478.54     1491.17     18.23 o 
   5  -4   7      358.92      348.04      8.73 o 
   6  -4   7        1.41       -0.42      3.25 o 
   7  -4   7        0.01        0.51      5.16 o 
  -8  -3   7       13.15       11.84      4.18 o 
  -7  -3   7       15.12       15.37      5.25 o 
  -6  -3   7       64.08       62.76      4.36 o 
  -5  -3   7      249.67      248.50      8.20 o 
  -4  -3   7      879.84      856.23     12.43 o 
  -3  -3   7     2571.59     2645.67     27.57 o 
  -2  -3   7     1009.97      996.89     12.66 o 
  -1  -3   7       60.01       81.09      3.04 o 
   0  -3   7      103.11       92.23      3.16 o 
   1  -3   7       52.19       39.24      2.60 o 
   2  -3   7     1551.10     1523.87     17.35 o 
   3  -3   7     1667.41     1693.59     19.33 o 
   4  -3   7     1037.64     1027.78     18.64 o 
   5  -3   7       59.84       58.89      5.58 o 
   6  -3   7      464.95      486.21     13.62 o 
   7  -3   7        0.06        1.64      7.66 o 
  -8  -2   7       10.70       18.15      3.48 o 
  -7  -2   7        7.73       12.04      3.08 o 
  -6  -2   7      129.07      123.98      5.43 o 
  -5  -2   7     1006.06      942.35     16.82 o 
  -4  -2   7     1465.00     1483.03     17.88 o 
  -3  -2   7      644.48      673.12      9.96 o 
  -2  -2   7       97.32       85.88      3.88 o 
  -1  -2   7       34.09       35.91      2.44 o 
   0  -2   7      328.33      350.18      6.18 o 
   1  -2   7      159.21      144.25      4.14 o 
   2  -2   7      257.65      241.90      5.44 o 
   3  -2   7     1981.73     2025.70     27.43 o 
   4  -2   7      398.60      377.37      7.32 o 
   5  -2   7       24.42       31.86      4.66 o 
   6  -2   7       19.57       22.99      4.83 o 
   7  -2   7       27.07       21.91      7.28 o 
  -8  -1   7       21.59       16.30      3.28 o 
  -7  -1   7      156.01      153.27      5.96 o 
  -6  -1   7      289.31      290.44     10.08 o 
  -5  -1   7      817.74      816.36     12.18 o 
  -4  -1   7     2068.55     2131.47     23.28 o 
  -3  -1   7      171.54      157.92      6.68 o 
  -2  -1   7      378.32      421.82     14.22 o 
  -1  -1   7       14.61        7.44      1.61 o 
   0  -1   7       17.44       20.02      2.11 o 
   1  -1   7      671.95      636.88      9.24 o 
   2  -1   7      517.55      501.46      8.17 o 
   3  -1   7      550.68      539.18      8.71 o 
   4  -1   7        6.76        7.34      3.13 o 
   5  -1   7       10.48        7.78      3.68 o 
   6  -1   7      571.28      573.70     18.18 o 
  -9   0   7       13.44       21.09      4.84 o 
  -8   0   7       10.50        6.56      3.92 o 
  -7   0   7        0.58       -0.21      3.53 o 
  -6   0   7      204.82      208.79      8.31 o 
  -5   0   7     1507.44     1488.73     18.01 o 
  -4   0   7      871.18      875.46     23.44 o 
  -3   0   7       39.32       25.34      2.23 o 
  -2   0   7        0.94        6.50      1.64 o 
  -1   0   7       35.22       33.65      2.42 o 
   0   0   7      212.97      253.38      5.34 o 
   1   0   7      243.12      218.87     10.77 o 
   2   0   7      519.42      494.48     11.05 o 
   3   0   7      417.87      422.06      7.35 o 
   4   0   7      499.95      520.27     13.08 o 
   5   0   7       13.24       16.84      4.34 o 
   6   0   7      246.86      248.48     10.69 o 
  -9   1   7        0.60       -3.60      3.60 o 
  -8   1   7        9.68       10.41      4.16 o 
  -7   1   7        8.31        9.86      2.48 o 
  -6   1   7      126.26      122.25      4.62 o 
  -5   1   7      487.29      471.00     13.83 o 
  -4   1   7     2251.65     2197.31     23.27 o 
  -3   1   7      725.80      738.56     10.01 o 
  -2   1   7        1.27       -0.32      1.43 o 
  -1   1   7       22.98       24.71      2.16 o 
   0   1   7       19.30        9.11      1.74 o 
   1   1   7      119.01       99.98      3.70 o 
   2   1   7      698.22      719.83     10.65 o 
   3   1   7       70.33       72.82      3.05 o 
   4   1   7      336.40      315.47     10.44 o 
   5   1   7     1087.82     1123.54     52.09 o 
   6   1   7       87.69       71.87      7.20 o 
  -9   2   7      168.23      158.78     15.51 o 
  -8   2   7       21.90       26.44      5.04 o 
  -7   2   7        1.91        3.32      4.48 o 
  -6   2   7       72.48       72.24      4.63 o 
  -5   2   7     1366.17     1352.36     19.37 o 
  -4   2   7     1475.10     1411.66     64.76 o 
  -3   2   7     1009.13      975.32     16.91 o 
  -2   2   7      312.32      322.17      6.04 o 
  -1   2   7       23.59       34.39      2.50 o 
   0   2   7      102.29       79.44      3.42 o 
   1   2   7      765.89      791.18     11.90 o 
   2   2   7     1934.63     1968.26     21.73 o 
   3   2   7      711.61      680.95     39.87 o 
   4   2   7        8.17       10.14      3.84 o 
   5   2   7       58.72       55.44     13.92 o 
   6   2   7       20.66       12.96      5.03 o 
  -9   3   7       26.05       29.05      5.58 o 
  -8   3   7        4.53        8.96      5.05 o 
  -7   3   7       38.13       40.79      5.24 o 
  -6   3   7      352.30      338.55     10.72 o 
  -5   3   7     1098.50     1089.19     19.90 o 
  -4   3   7     1817.41     1756.82     31.48 o 
  -3   3   7     1356.61     1321.92     21.25 o 
  -2   3   7      106.55      111.63      3.65 o 
  -1   3   7      760.81      782.65     12.23 o 
   0   3   7     1090.15     1092.59     13.97 o 
   1   3   7        7.23        6.02      1.92 o 
   2   3   7      500.75      494.28      8.49 o 
   3   3   7     1804.61     1842.61     28.91 o 
   4   3   7        6.35        5.80      3.68 o 
   5   3   7        1.53        2.85      3.70 o 
  -9   4   7      166.28      157.32     10.17 o 
  -8   4   7      101.29      104.46      8.21 o 
  -7   4   7      476.15      442.83     13.34 o 
  -6   4   7       49.82       48.82      5.46 o 
  -5   4   7      422.95      406.34     11.47 o 
  -4   4   7     1927.74     1931.67     41.17 o 
  -3   4   7     2227.78     2264.23     32.25 o 
  -2   4   7        0.21        0.45      1.39 o 
  -1   4   7     1249.70     1319.89     16.05 o 
   0   4   7      767.06      743.03     11.11 o 
   1   4   7     1181.11     1119.23     14.84 o 
   2   4   7      105.22      100.02      4.25 o 
   3   4   7        2.37        7.32      3.41 o 
   4   4   7      143.18      143.30      9.03 o 
   5   4   7        4.22        3.72      4.21 o 
  -9   5   7       22.61       22.73      5.52 o 
  -8   5   7        3.35        7.00      4.33 o 
  -7   5   7      467.66      456.01     17.77 o 
  -6   5   7      523.77      526.77     14.09 o 
  -5   5   7      197.67      207.49      8.60 o 
  -4   5   7     1028.63     1054.86     21.39 o 
  -3   5   7      336.45      354.50     10.25 o 
  -2   5   7      165.86      176.74      6.31 o 
  -1   5   7     1082.02     1045.07     15.72 o 
   0   5   7       52.12       45.13      3.39 o 
   1   5   7      203.79      204.03      5.96 o 
   2   5   7      622.87      628.52     20.54 o 
   3   5   7      994.37      978.95     20.18 o 
   4   5   7        9.77       13.56     10.01 o 
  -8   6   7       53.46       74.20      7.43 o 
  -7   6   7       97.15      103.39      8.19 o 
  -6   6   7      867.44      814.46     18.41 o 
  -5   6   7      227.65      240.95     15.02 o 
  -4   6   7      107.29      106.88      9.10 o 
  -3   6   7      384.47      348.20     20.71 o 
  -2   6   7      117.56      121.08      6.65 o 
  -1   6   7      529.13      509.13      9.35 o 
   0   6   7        7.30        4.09      2.26 o 
   1   6   7        9.83        7.85      2.30 o 
   2   6   7      230.87      242.47     22.77 o 
   3   6   7      334.15      345.59     12.18 o 
  -8   7   7      282.60      300.40     12.64 o 
  -7   7   7      282.50      304.48     18.71 o 
  -6   7   7      236.35      257.84     12.76 o 
  -5   7   7      106.00       81.27      6.79 o 
  -4   7   7        6.42        4.48      3.38 o 
  -3   7   7        8.24       14.65      5.92 o 
  -2   7   7       98.45       92.85      6.51 o 
  -1   7   7      230.08      226.49      6.63 o 
   0   7   7       14.33       15.51      2.86 o 
   1   7   7      354.75      353.61      8.49 o 
   2   7   7      722.26      714.99     17.92 o 
  -7   8   7      356.36      386.61     13.87 o 
  -6   8   7      184.01      183.30      9.79 o 
  -5   8   7      162.78      151.99      9.41 o 
  -4   8   7       49.17       58.02      6.22 o 
  -3   8   7      218.98      208.59     10.01 o 
  -2   8   7       61.20       59.01      5.81 o 
  -1   8   7       34.86       30.50      3.46 o 
   0   8   7       57.44       64.88      4.78 o 
   1   8   7      317.99      319.09     11.03 o 
  -7   9   7       55.24       48.32      9.29 o 
  -6   9   7      207.53      223.14     10.92 o 
  -5   9   7      443.03      462.77     14.33 o 
  -4   9   7      334.75      348.03     28.53 o 
  -3   9   7       25.20       27.09      5.22 o 
  -2   9   7       12.65        7.07      4.00 o 
  -1   9   7       46.50       57.83      5.28 o 
   0   9   7      392.33      405.49     10.42 o 
  -5  10   7      359.49      351.73     13.31 o 
  -4  10   7      255.87      273.57     31.29 o 
  -3  10   7       67.21       73.07      7.31 o 
  -2  10   7      226.35      224.34     10.53 o 
   1 -12   8       36.28       44.32      6.45 o 
   2 -12   8      248.55      220.40     12.86 o 
  -2 -11   8       53.20       66.73      7.16 o 
  -1 -11   8       41.18       40.81      6.09 o 
   0 -11   8       13.12        9.52      4.57 o 
   1 -11   8      120.70      116.30      8.59 o 
   2 -11   8      458.29      419.35     13.74 o 
   3 -11   8      192.46      204.29     10.28 o 
   4 -11   8       75.87       97.01      8.38 o 
  -3 -10   8      216.66      233.17     10.76 o 
  -2 -10   8      481.23      499.57     14.75 o 
  -1 -10   8      133.95      137.95      9.01 o 
   0 -10   8      155.67      163.21      9.52 o 
   1 -10   8      388.68      397.47     12.88 o 
   2 -10   8      644.92      614.40     15.65 o 
   3 -10   8      122.80      127.93      8.78 o 
   4 -10   8        5.14        5.47      4.14 o 
   5 -10   8      186.11      224.39     12.98 o 
  -4  -9   8      215.26      239.90     10.40 o 
  -3  -9   8      266.46      284.80     12.03 o 
  -2  -9   8      139.32      143.44     11.34 o 
  -1  -9   8      143.01      156.35     10.12 o 
   0  -9   8      262.93      244.62      9.94 o 
   1  -9   8     1210.61     1186.41     26.25 o 
   2  -9   8      123.02      143.07     21.02 o 
   3  -9   8       75.71       96.43      7.45 o 
   4  -9   8      230.36      244.03     10.27 o 
   5  -9   8       55.23       63.91      6.68 o 
   6  -9   8       16.60       23.32      5.08 o 
  -5  -8   8      245.59      254.77     18.68 o 
  -4  -8   8      512.69      507.91     25.45 o 
  -3  -8   8      437.61      417.06     12.65 o 
  -2  -8   8      205.64      203.34      9.75 o 
  -1  -8   8      188.20      193.17      8.63 o 
   0  -8   8      334.31      319.92     10.65 o 
   1  -8   8       47.52       47.74      5.15 o 
   2  -8   8      723.80      712.60     17.13 o 
   3  -8   8      796.76      816.30     22.58 o 
   4  -8   8       26.98       38.87      5.24 o 
   5  -8   8       77.69       80.72      6.89 o 
   6  -8   8       13.82       13.99      3.07 o 
  -6  -7   8      156.47      179.22     12.98 o 
  -5  -7   8      167.33      178.17      8.91 o 
  -4  -7   8      264.74      260.65      9.84 o 
  -3  -7   8      101.68       95.35      6.86 o 
  -2  -7   8       10.19        9.87      3.48 o 
  -1  -7   8       38.53       37.88      4.70 o 
   0  -7   8       69.87       58.76      5.20 o 
   1  -7   8      951.11      910.04     17.73 o 
   2  -7   8      407.44      413.49      7.09 o 
   3  -7   8      468.27      454.40     10.07 o 
   4  -7   8      223.29      228.77      6.48 o 
   5  -7   8        2.62       -0.24      2.42 o 
   6  -7   8       13.03       16.91      4.49 o 
  -6  -6   8      266.94      275.69     12.50 o 
  -5  -6   8      364.76      368.64      8.42 o 
  -4  -6   8       97.99      101.77      8.14 o 
  -3  -6   8        4.50        4.22      1.78 o 
  -2  -6   8      272.31      271.26      5.03 o 
  -1  -6   8       14.93       17.89      3.37 o 
   0  -6   8      226.48      216.92      9.50 o 
   1  -6   8      280.45      268.53      8.77 o 
   2  -6   8     1581.92     1624.86     18.55 o 
   3  -6   8     1043.25      965.35     13.46 o 
   4  -6   8        1.88        1.14      2.05 o 
   5  -6   8       63.18       46.42      4.17 o 
   6  -6   8       21.09       11.06      5.12 o 
  -7  -5   8       65.43       63.07      5.03 o 
  -6  -5   8      198.00      191.95      7.00 o 
  -5  -5   8       43.82       57.82      5.60 o 
  -4  -5   8       43.15       46.88      4.38 o 
  -3  -5   8      669.95      699.06     10.81 o 
  -2  -5   8      212.96      213.20      5.09 o 
  -1  -5   8       10.61        9.27      1.60 o 
   0  -5   8      142.46      133.13      3.75 o 
   1  -5   8      834.86      832.82     11.07 o 
   2  -5   8      832.60      835.99     11.71 o 
   3  -5   8      265.06      255.44      7.05 o 
   4  -5   8      388.30      392.11     10.08 o 
   5  -5   8       45.77       52.70      6.44 o 
   6  -5   8        3.52       -3.06      3.35 o 
  -7  -4   8       60.76       76.15      9.26 o 
  -6  -4   8      132.97      146.28      7.23 o 
  -5  -4   8      584.79      604.18     10.94 o 
  -4  -4   8      376.86      373.94      7.93 o 
  -3  -4   8      165.75      152.59      5.54 o 
  -2  -4   8      238.54      263.18      6.71 o 
  -1  -4   8       10.96        9.76      1.76 o 
   0  -4   8      784.02      796.35     32.98 o 
   1  -4   8      962.88      926.69     12.13 o 
   2  -4   8     1233.45     1264.88     15.67 o 
   3  -4   8      160.46      149.16      5.65 o 
   4  -4   8       14.54        8.81      2.50 o 
   5  -4   8      179.60      188.56      6.10 o 
   6  -4   8       40.69       31.69      5.07 o 
  -8  -3   8       18.97       21.18      4.82 o 
  -7  -3   8       70.09       64.08      4.86 o 
  -6  -3   8      598.90      625.74     27.10 o 
  -5  -3   8     1170.43     1171.25     16.27 o 
  -4  -3   8      584.63      559.01      9.74 o 
  -3  -3   8       94.37       82.63      3.93 o 
  -2  -3   8       20.41       18.94      2.23 o 
  -1  -3   8      123.69      141.18      4.25 o 
   0  -3   8      317.71      280.17      5.76 o 
   1  -3   8     1070.14     1067.75     13.52 o 
   2  -3   8      795.83      773.29     11.20 o 
   3  -3   8      264.00      278.48      6.53 o 
   4  -3   8       69.45       60.29      4.30 o 
   5  -3   8      299.01      302.45     10.37 o 
   6  -3   8        5.31       -0.47      4.49 o 
  -8  -2   8       12.13       14.89      4.45 o 
  -7  -2   8       36.25       47.45      4.22 o 
  -6  -2   8     1451.99     1482.85     19.62 o 
  -5  -2   8     2131.11     2068.05     24.04 o 
  -4  -2   8      292.68      259.51      6.38 o 
  -3  -2   8       68.07       86.28      3.80 o 
  -2  -2   8      101.35       94.40      5.48 o 
  -1  -2   8      346.86      308.53      6.30 o 
   0  -2   8      965.49      975.04     12.50 o 
   1  -2   8     1457.05     1438.60     16.85 o 
   2  -2   8      147.29      137.40      4.51 o 
   3  -2   8        1.64        1.39      2.02 o 
   4  -2   8       73.27       77.21      3.92 o 
   5  -2   8      210.96      203.87      9.23 o 
   6  -2   8      117.13      119.92      8.36 o 
  -8  -1   8       29.60       37.18      5.46 o 
  -7  -1   8      657.99      629.44     11.77 o 
  -6  -1   8      779.54      789.09     12.73 o 
  -5  -1   8      892.86      888.24     13.07 o 
  -4  -1   8      310.97      280.88      6.44 o 
  -3  -1   8      279.25      282.71      6.13 o 
  -2  -1   8      104.90       94.15      3.70 o 
  -1  -1   8        4.69        0.93      1.89 o 
   0  -1   8      680.77      636.67      9.49 o 
   1  -1   8     1920.65     1885.26     20.75 o 
   2  -1   8      214.40      213.13      6.30 o 
   3  -1   8       15.65       15.42      4.34 o 
   4  -1   8      476.98      491.83     12.93 o 
   5  -1   8       96.99      103.23      7.83 o 
   6  -1   8      114.99      123.63      8.96 o 
  -8   0   8       19.99       28.65      5.09 o 
  -7   0   8      103.90      106.11      5.16 o 
  -6   0   8     1325.09     1324.90     17.47 o 
  -5   0   8      691.16      664.76     10.68 o 
  -4   0   8      126.72      110.29      3.98 o 
  -3   0   8       97.63       87.16      3.61 o 
  -2   0   8      447.59      447.67      7.81 o 
  -1   0   8        9.38       11.12      2.26 o 
   0   0   8      429.45      434.05      7.65 o 
   1   0   8     1067.39     1009.86     15.76 o 
   2   0   8      209.33      212.35      7.67 o 
   3   0   8        1.34        1.65      1.80 o 
   4   0   8      153.82      147.44      7.70 o 
   5   0   8      271.40      255.45     14.62 o 
   6   0   8       12.73       18.87      5.09 o 
  -8   1   8      202.93      192.04      9.63 o 
  -7   1   8      103.37      109.15      7.72 o 
  -6   1   8       66.63       65.80      3.65 o 
  -5   1   8      326.01      318.79      9.87 o 
  -4   1   8      848.92      851.03     21.17 o 
  -3   1   8      592.90      601.63      9.20 o 
  -2   1   8      203.22      210.62      5.22 o 
  -1   1   8      704.43      690.05     10.59 o 
   0   1   8      366.03      333.29     12.47 o 
   1   1   8      917.57      889.34     12.32 o 
   2   1   8      865.08      863.93     12.20 o 
   3   1   8       29.41       33.86      4.61 o 
   4   1   8        7.03       10.91      5.11 o 
   5   1   8       45.74       24.70      8.47 o 
  -9   2   8        5.48        0.25      5.78 o 
  -8   2   8      417.63      437.25     13.94 o 
  -7   2   8      129.18      128.48     10.22 o 
  -6   2   8       91.36      105.39      7.28 o 
  -5   2   8     1066.14     1079.26     22.72 o 
  -4   2   8      713.39      692.77      9.60 o 
  -3   2   8        6.38       17.61      3.31 o 
  -2   2   8      336.39      336.50      6.69 o 
  -1   2   8       80.49       83.99      3.86 o 
   0   2   8      641.41      596.50      9.66 o 
   1   2   8     1371.52     1365.82     16.90 o 
   2   2   8      137.02      137.10      4.64 o 
   3   2   8      289.53      283.61     15.30 o 
   4   2   8       53.84       53.88      6.15 o 
   5   2   8       30.41       28.41      5.19 o 
  -9   3   8       29.05       37.27      6.65 o 
  -8   3   8       58.66       62.70      6.88 o 
  -7   3   8      233.69      246.08     10.33 o 
  -6   3   8       43.67       43.10      5.28 o 
  -5   3   8     1798.74     1793.01     28.46 o 
  -4   3   8     1532.77     1541.18     34.90 o 
  -3   3   8      114.75      111.93      9.59 o 
  -2   3   8      662.63      623.38     10.66 o 
  -1   3   8     1123.22     1081.52     15.71 o 
   0   3   8       62.02       58.91      3.97 o 
   1   3   8      315.04      312.81      7.05 o 
   2   3   8     1633.03     1627.21     19.63 o 
   3   3   8       53.76       48.34      5.69 o 
   4   3   8      112.33      123.21      8.51 o 
   5   3   8        9.31        7.39      6.14 o 
  -8   4   8      270.02      283.61     18.62 o 
  -7   4   8     1021.21     1033.78     21.64 o 
  -6   4   8      469.41      459.31     13.32 o 
  -5   4   8       20.65       23.99      4.24 o 
  -4   4   8      260.63      260.33      9.30 o 
  -3   4   8      224.02      226.84      4.72 o 
  -2   4   8      420.77      389.72      7.49 o 
  -1   4   8       16.20       10.27      2.24 o 
   0   4   8      537.32      546.75      9.65 o 
   1   4   8      982.12      984.18     14.04 o 
   2   4   8      262.76      248.90     11.69 o 
   3   4   8      210.34      219.11      9.46 o 
   4   4   8        4.16       11.57      4.57 o 
  -8   5   8      166.14      182.32     10.90 o 
  -7   5   8      397.82      375.09     14.11 o 
  -6   5   8     1308.15     1320.67     24.70 o 
  -5   5   8      118.56      112.08      7.65 o 
  -4   5   8      303.46      311.86     10.98 o 
  -3   5   8      222.84      216.27      8.64 o 
  -2   5   8        1.39        2.97      1.90 o 
  -1   5   8       13.91       11.71      2.39 o 
   0   5   8      469.42      465.93      9.13 o 
   1   5   8      522.40      534.79     10.00 o 
   2   5   8      447.83      415.82     12.39 o 
   3   5   8       12.91       13.14      5.00 o 
  -8   6   8      512.35      528.24     16.20 o 
  -7   6   8      201.03      200.23     17.90 o 
  -6   6   8      297.67      304.65     14.27 o 
  -5   6   8       15.26        9.46      3.73 o 
  -4   6   8      249.73      251.63      9.68 o 
  -3   6   8      155.76      160.97      7.99 o 
  -2   6   8       24.06       31.19      3.01 o 
  -1   6   8      191.74      195.02      6.08 o 
   0   6   8      613.30      605.26     12.38 o 
   1   6   8      470.86      481.02      9.76 o 
   2   6   8       74.83       86.45      7.12 o 
   3   6   8      106.78       97.49      7.93 o 
  -7   7   8      663.39      681.73     18.29 o 
  -6   7   8      200.62      241.26     10.75 o 
  -5   7   8       62.50       67.25      6.54 o 
  -4   7   8      265.93      247.75     10.04 o 
  -3   7   8        3.19        0.59      6.67 o 
  -2   7   8      204.76      169.24     11.71 o 
  -1   7   8      339.82      331.83      8.78 o 
   0   7   8      808.84      802.21     13.42 o 
   1   7   8      166.63      172.25      8.78 o 
   2   7   8       16.60       20.56     12.35 o 
  -7   8   8      360.27      371.16     13.69 o 
  -6   8   8      217.75      200.33     10.46 o 
  -5   8   8       91.37       98.37     14.20 o 
  -4   8   8       14.72       13.12      4.39 o 
  -3   8   8       40.60       42.28      7.03 o 
  -2   8   8       26.67       24.47     13.24 o 
  -1   8   8      230.01      254.11     10.94 o 
   0   8   8      422.99      439.99     10.06 o 
  -6   9   8      591.02      636.61     37.58 o 
  -5   9   8       28.37       32.93      6.04 o 
  -4   9   8       10.67        9.46     12.04 o 
  -3   9   8       33.05       30.17      5.39 o 
  -2   9   8      110.95      124.46     13.67 o 
  -1   9   8      269.16      280.87     14.53 o 
  -1 -11   9       13.19       17.72      5.02 o 
   0 -11   9      370.92      343.16     12.93 o 
   1 -11   9      343.25      378.40     13.49 o 
   2 -11   9      124.29      140.21      9.72 o 
   3 -11   9       53.15       73.54      7.64 o 
  -3 -10   9      205.71      198.12     10.39 o 
  -2 -10   9        0.12        5.26      4.17 o 
  -1 -10   9      376.97      372.14     16.26 o 
   0 -10   9       66.08       73.01      6.92 o 
   1 -10   9      135.63      149.41     14.44 o 
   2 -10   9      254.95      268.60     18.07 o 
   3 -10   9       46.21       48.14      6.30 o 
   4 -10   9       91.61       88.67      7.86 o 
  -4  -9   9      241.02      258.31     19.04 o 
  -3  -9   9       29.00       36.57     12.57 o 
  -2  -9   9       19.56       16.49      4.59 o 
  -1  -9   9       13.83       10.63      6.94 o 
   0  -9   9      874.22      906.67     19.47 o 
   1  -9   9      608.21      647.77     16.05 o 
   2  -9   9       27.78       23.10      4.92 o 
   3  -9   9      167.04      160.63      9.04 o 
   4  -9   9      119.58      118.20      8.53 o 
   5  -9   9        2.33        3.15      4.01 o 
  -5  -8   9       96.27       81.46      7.66 o 
  -4  -8   9      343.05      347.70     12.24 o 
  -3  -8   9      143.24      153.42      9.27 o 
  -2  -8   9      147.18      151.69      8.81 o 
  -1  -8   9      592.95      600.26     15.10 o 
   0  -8   9       14.14       14.18      4.36 o 
   1  -8   9      213.38      225.66     12.86 o 
   2  -8   9     1322.68     1274.41     23.44 o 
   3  -8   9      393.57      396.36     12.38 o 
   4  -8   9        5.29        6.23      3.87 o 
   5  -8   9       75.37       85.21      7.15 o 
  -5  -7   9      133.41      155.50     13.27 o 
  -4  -7   9      251.64      258.36     10.30 o 
  -3  -7   9        0.01       -0.08      3.36 o 
  -2  -7   9      204.17      201.08      8.54 o 
  -1  -7   9      138.01      151.22      7.39 o 
   0  -7   9      854.87      862.90     17.63 o 
   1  -7   9      672.84      653.62     15.17 o 
   2  -7   9      186.76      195.65     10.97 o 
   3  -7   9      449.90      448.10     25.64 o 
   4  -7   9       14.49       15.47      2.90 o 
   5  -7   9      430.38      430.11     12.07 o 
   6  -7   9      227.42      233.78     12.36 o 
  -6  -6   9      516.91      521.37     14.66 o 
  -5  -6   9      396.86      397.36     12.30 o 
  -4  -6   9       34.42       34.38      4.83 o 
  -3  -6   9      142.04      138.45      7.56 o 
  -2  -6   9        9.03        9.97      3.36 o 
  -1  -6   9      145.20      146.86      8.69 o 
   0  -6   9      943.43      911.23     30.62 o 
   1  -6   9      974.38      958.12     18.32 o 
   2  -6   9      197.50      209.78     11.93 o 
   3  -6   9        1.36        2.08      2.10 o 
   4  -6   9        1.01       -2.35      2.35 o 
   5  -6   9      113.05      126.25      6.11 o 
   6  -6   9       89.98      100.14      9.80 o 
  -7  -5   9      885.71      877.68     19.17 o 
  -6  -5   9      300.83      342.89     22.37 o 
  -5  -5   9       10.87       10.89      3.11 o 
  -4  -5   9        0.92        1.23      2.61 o 
  -3  -5   9       42.88       42.26      3.26 o 
  -2  -5   9       89.44       94.31      3.87 o 
  -1  -5   9     1095.26     1044.17     22.48 o 
   0  -5   9     1916.34     1894.41     21.41 o 
   1  -5   9      146.90      139.08      4.87 o 
   2  -5   9      226.57      223.50      7.13 o 
   3  -5   9        3.52        6.00      2.54 o 
   4  -5   9      114.16      106.88      5.24 o 
   5  -5   9       26.74       30.37      4.60 o 
   6  -5   9      135.18      152.52      9.32 o 
  -7  -4   9      418.15      403.22     12.32 o 
  -6  -4   9      359.42      353.79     11.08 o 
  -5  -4   9       22.20       21.68      3.36 o 
  -4  -4   9       71.93       59.03      4.00 o 
  -3  -4   9       36.65       31.79      3.45 o 
  -2  -4   9       14.92        8.55      2.26 o 
  -1  -4   9     1959.34     1948.86     21.95 o 
   0  -4   9     1347.58     1327.89     21.38 o 
   1  -4   9       38.65       39.50      2.97 o 
   2  -4   9      292.40      273.70      6.53 o 
   3  -4   9      473.93      479.20      9.13 o 
   4  -4   9      887.47      834.02     24.27 o 
   5  -4   9        2.76       -1.15      5.49 o 
   6  -4   9      383.35      397.02     13.20 o 
  -7  -3   9      136.37      141.71      6.58 o 
  -6  -3   9       98.30      110.99      5.75 o 
  -5  -3   9      465.08      459.10      9.47 o 
  -4  -3   9       54.73       59.74      7.47 o 
  -3  -3   9      142.99      131.72      4.69 o 
  -2  -3   9      384.80      371.65      7.38 o 
  -1  -3   9     1625.68     1645.60     19.34 o 
   0  -3   9      437.10      427.27      7.79 o 
   1  -3   9      165.21      179.25      5.14 o 
   2  -3   9        9.40       13.76      2.26 o 
   3  -3   9     1046.18     1057.79     14.67 o 
   4  -3   9      586.43      546.75     10.00 o 
   5  -3   9      111.33      105.61      7.61 o 
   6  -3   9      372.65      389.86     13.34 o 
  -8  -2   9        3.92        5.51      3.05 o 
  -7  -2   9      328.10      343.18      8.93 o 
  -6  -2   9      605.44      610.86     14.26 o 
  -5  -2   9      217.77      227.74      7.46 o 
  -4  -2   9       10.98       10.36      2.34 o 
  -3  -2   9      234.94      251.23      6.18 o 
  -2  -2   9      101.18      102.96      4.10 o 
  -1  -2   9      496.43      469.23     11.30 o 
   0  -2   9      870.09      849.58     11.91 o 
   1  -2   9      286.65      308.32      6.73 o 
   2  -2   9      993.66      968.73     13.54 o 
   3  -2   9      404.07      392.36      9.26 o 
   4  -2   9       56.37       46.75      5.34 o 
   5  -2   9      415.27      427.84     23.88 o 
   6  -2   9      300.80      317.91     21.33 o 
  -8  -1   9      126.09      145.86     15.60 o 
  -7  -1   9      185.95      184.16      6.60 o 
  -6  -1   9      632.72      648.72     12.17 o 
  -5  -1   9      331.37      352.42      7.84 o 
  -4  -1   9       13.47       11.27      2.22 o 
  -3  -1   9      301.63      324.84     10.13 o 
  -2  -1   9      726.26      699.13     10.76 o 
  -1  -1   9      211.04      184.36      9.33 o 
   0  -1   9     1470.87     1434.07     17.23 o 
   1  -1   9     1444.57     1408.81     17.24 o 
   2  -1   9      135.61      140.29      5.66 o 
   3  -1   9       36.77       34.19      3.11 o 
   4  -1   9       44.86       51.01      5.66 o 
   5  -1   9       82.34       87.70      8.05 o 
  -8   0   9      267.06      283.34     14.01 o 
  -7   0   9       43.84       56.37      6.12 o 
  -6   0   9      578.14      546.72     10.10 o 
  -5   0   9      206.63      210.41      5.82 o 
  -4   0   9       15.00       16.72      2.71 o 
  -3   0   9       33.80       32.12      2.79 o 
  -2   0   9      544.40      527.41     12.15 o 
  -1   0   9     1237.56     1178.35     14.92 o 
   0   0   9     2145.28     2058.79     22.73 o 
   1   0   9      955.10      959.30     13.39 o 
   2   0   9        0.63        2.94      1.94 o 
   3   0   9      281.76      276.91      9.92 o 
   4   0   9      367.11      385.07     11.99 o 
   5   0   9        2.74        6.39      4.17 o 
  -8   1   9      451.04      444.48     23.71 o 
  -7   1   9      208.79      226.78     17.12 o 
  -6   1   9      237.42      232.08      9.51 o 
  -5   1   9      139.32      150.31      4.64 o 
  -4   1   9      441.00      421.98      7.77 o 
  -3   1   9       67.03       68.56      4.81 o 
  -2   1   9      910.54      934.22     13.03 o 
  -1   1   9     1549.31     1504.13     22.19 o 
   0   1   9        3.65        2.44      1.89 o 
   1   1   9      447.69      465.84      8.76 o 
   2   1   9      147.56      154.48      5.68 o 
   3   1   9       99.93       91.15     16.34 o 
   4   1   9        0.81        2.24      3.90 o 
   5   1   9       31.71       35.16      5.86 o 
  -8   2   9      384.41      397.17     13.82 o 
  -7   2   9      553.45      564.53     15.36 o 
  -6   2   9        9.42       14.18      5.76 o 
  -5   2   9       11.14       14.58      3.70 o 
  -4   2   9        9.03        9.85      4.23 o 
  -3   2   9      814.95      792.20     11.42 o 
  -2   2   9        7.55        8.12      1.99 o 
  -1   2   9      446.05      441.40      8.36 o 
   0   2   9     1048.04     1046.61     14.35 o 
   1   2   9       13.05       16.43      3.62 o 
   2   2   9       33.26       31.45      3.01 o 
   3   2   9       36.41       39.98      5.10 o 
   4   2   9       12.24       14.42      4.54 o 
  -8   3   9      434.96      455.99     14.79 o 
  -7   3   9      817.45      802.99     18.84 o 
  -6   3   9       14.28       14.46      4.18 o 
  -5   3   9     1170.93     1192.12     47.35 o 
  -4   3   9        6.38        3.43      4.41 o 
  -3   3   9      143.79      146.76      4.35 o 
  -2   3   9      215.51      207.29      5.66 o 
  -1   3   9      377.53      379.89      9.63 o 
   0   3   9       95.18       95.38      4.75 o 
   1   3   9      609.48      593.29     10.40 o 
   2   3   9      682.38      653.95     15.44 o 
   3   3   9        3.66       -0.41      3.67 o 
   4   3   9       98.77      114.97      9.70 o 
  -8   4   9      391.60      414.37     14.34 o 
  -7   4   9      438.26      437.96     14.08 o 
  -6   4   9        4.60        6.90      3.60 o 
  -5   4   9      617.59      579.99     14.74 o 
  -4   4   9      140.05      133.58      7.69 o 
  -3   4   9      155.66      165.38     14.48 o 
  -2   4   9      745.29      709.63     11.28 o 
  -1   4   9      787.88      801.89     24.43 o 
   0   4   9      619.04      611.83     10.73 o 
   1   4   9       71.74       68.01      4.32 o 
   2   4   9       77.11       83.06      6.84 o 
   3   4   9      126.14      107.69      7.98 o 
  -8   5   9      655.13      718.87     47.18 o 
  -7   5   9       19.03       20.16      6.07 o 
  -6   5   9        2.56        9.00      6.57 o 
  -5   5   9        0.89        5.23      3.55 o 
  -4   5   9        7.79        3.69      3.42 o 
  -3   5   9       56.66       46.72      5.30 o 
  -2   5   9      724.31      702.72     11.42 o 
  -1   5   9     1390.15     1374.86     18.01 o 
   0   5   9      271.06      271.82      9.40 o 
   1   5   9      209.18      199.92      6.40 o 
   2   5   9       35.61       34.21      5.30 o 
   3   5   9        0.94       -3.23      3.64 o 
  -7   6   9      858.39      853.03     20.44 o 
  -6   6   9        2.15       -2.15      4.93 o 
  -5   6   9       11.68       14.18      4.59 o 
  -4   6   9       81.63       99.81      7.77 o 
  -3   6   9      283.32      252.16     10.12 o 
  -2   6   9      524.47      512.03     13.82 o 
  -1   6   9      689.67      698.60     15.57 o 
   0   6   9      195.49      211.83      6.66 o 
   1   6   9       10.26        8.31      4.57 o 
   2   6   9        2.45        5.32      5.70 o 
  -7   7   9      614.76      596.47     17.48 o 
  -6   7   9       94.49       92.08      8.13 o 
  -5   7   9       71.61       80.05     10.58 o 
  -4   7   9      204.42      225.29     14.09 o 
  -3   7   9      296.15      304.66     11.38 o 
  -2   7   9      260.28      289.24     10.87 o 
  -1   7   9      436.22      448.18     17.78 o 
   0   7   9      192.11      183.71     11.37 o 
   1   7   9        4.96        6.05      4.02 o 
  -6   8   9       11.15       17.71      5.51 o 
  -5   8   9       90.53      102.18      8.61 o 
  -4   8   9      184.63      208.17     10.50 o 
  -3   8   9      190.07      213.44     10.23 o 
  -2   8   9       67.00       72.11      6.94 o 
  -1   8   9      237.66      261.66     13.90 o 
   0 -11  10      346.85      335.58     13.14 o 
   1 -11  10      133.88      136.88      9.62 o 
  -2 -10  10      354.89      367.88     13.27 o 
  -1 -10  10      106.90      103.04      8.43 o 
   0 -10  10        1.68        1.72      4.30 o 
   1 -10  10      360.59      366.34     13.11 o 
   2 -10  10      212.97      215.42     10.53 o 
   3 -10  10        6.93        6.25      4.48 o 
  -3  -9  10       28.10       24.78      5.24 o 
  -2  -9  10       18.09       10.44      4.08 o 
  -1  -9  10      411.35      411.58     18.57 o 
   0  -9  10      395.64      377.57     12.74 o 
   1  -9  10        6.90        8.38      5.25 o 
   2  -9  10      152.52      159.05     13.21 o 
   3  -9  10       54.41       47.00      8.35 o 
   4  -9  10       22.38       26.97     11.71 o 
  -4  -8  10        1.06       -1.45      3.74 o 
  -3  -8  10       11.54        4.67      4.20 o 
  -2  -8  10      501.56      531.99     28.63 o 
  -1  -8  10      469.52      459.28     22.67 o 
   0  -8  10       44.19       37.95      5.13 o 
   1  -8  10      172.07      179.77     13.62 o 
   2  -8  10      408.97      391.14     12.45 o 
   3  -8  10        7.34        4.30      3.89 o 
   4  -8  10      225.48      239.90     12.48 o 
   5  -8  10      292.53      296.29     11.63 o 
  -5  -7  10       54.80       63.12      6.80 o 
  -4  -7  10       91.38       87.53      8.83 o 
  -3  -7  10      232.40      217.67      9.65 o 
  -2  -7  10     1300.66     1288.53     23.60 o 
  -1  -7  10      682.91      693.80     22.32 o 
   0  -7  10       33.09       34.53      9.33 o 
   1  -7  10        2.50        5.45      3.35 o 
   2  -7  10      281.98      298.39     11.27 o 
   3  -7  10      109.07       97.53      7.24 o 
   4  -7  10      169.97      183.80     16.67 o 
   5  -7  10      283.50      294.69     26.37 o 
  -6  -6  10      205.03      184.56     13.33 o 
  -5  -6  10        0.80       -3.47      3.47 o 
  -4  -6  10       58.30       68.44      6.32 o 
  -3  -6  10      210.24      220.64      9.19 o 
  -2  -6  10     1564.24     1542.92     25.76 o 
  -1  -6  10      690.32      713.61     15.90 o 
   0  -6  10       10.61       11.75      3.36 o 
   1  -6  10       13.08       10.67      4.20 o 
   2  -6  10        2.59        1.88      2.46 o 
   3  -6  10       20.48       20.27      2.87 o 
   4  -6  10      140.61      153.56      5.94 o 
   5  -6  10      254.35      242.32      9.84 o 
  -6  -5  10       78.79       76.00      5.42 o 
  -5  -5  10        9.33        9.67      2.87 o 
  -4  -5  10      326.29      319.52      7.84 o 
  -3  -5  10      532.34      543.72      9.84 o 
  -2  -5  10      855.82      897.99     12.99 o 
  -1  -5  10      270.09      271.27      8.69 o 
   0  -5  10       35.68       42.40      3.18 o 
   1  -5  10      212.47      206.73      5.93 o 
   2  -5  10      106.98      110.80      4.81 o 
   3  -5  10       21.82       19.56      2.90 o 
   4  -5  10       35.78       39.34      3.86 o 
   5  -5  10      183.52      208.12     11.65 o 
  -7  -4  10      119.33      149.91      8.39 o 
  -6  -4  10        0.30        0.70      2.67 o 
  -5  -4  10        2.23        7.02      2.67 o 
  -4  -4  10      122.93      122.71      5.19 o 
  -3  -4  10      441.81      413.75      9.94 o 
  -2  -4  10      533.07      526.54     17.47 o 
  -1  -4  10      573.92      572.59     12.34 o 
   0  -4  10        4.76       11.23      3.27 o 
   1  -4  10       13.63       18.18      3.56 o 
   2  -4  10      103.33      103.66      4.86 o 
   3  -4  10       32.89       34.35      3.55 o 
   4  -4  10       25.16       34.22      3.68 o 
   5  -4  10       87.29       84.67      6.98 o 
  -7  -3  10        9.43       12.15      3.25 o 
  -6  -3  10        2.17        3.39      3.32 o 
  -5  -3  10        2.64        6.18      2.54 o 
  -4  -3  10        7.57       11.03      2.54 o 
  -3  -3  10      544.38      502.87      9.41 o 
  -2  -3  10       42.98       41.29      3.32 o 
  -1  -3  10      285.10      279.64      6.72 o 
   0  -3  10     1850.27     1833.49     21.11 o 
   1  -3  10       85.81       84.52      4.44 o 
   2  -3  10       31.16       26.96      3.15 o 
   3  -3  10        7.03        9.96      3.90 o 
   4  -3  10       84.64      101.90     10.66 o 
   5  -3  10      362.36      359.68     12.10 o 
  -7  -2  10       74.86       67.33      8.68 o 
  -6  -2  10      366.28      341.15     12.74 o 
  -5  -2  10       25.20       26.55      3.31 o 
  -4  -2  10      108.22       87.76      4.83 o 
  -3  -2  10     1111.09     1090.30     15.11 o 
  -2  -2  10      679.90      666.85     10.91 o 
  -1  -2  10        2.69        2.12      1.93 o 
   0  -2  10      790.66      798.51     11.97 o 
   1  -2  10      635.36      637.90     10.72 o 
   2  -2  10        0.05        0.65      2.03 o 
   3  -2  10      159.63      156.52      7.42 o 
   4  -2  10      311.42      299.96     10.69 o 
   5  -2  10      149.14      182.16      9.98 o 
  -8  -1  10      180.72      180.67     10.16 o 
  -7  -1  10       12.41       17.99      8.04 o 
  -6  -1  10       87.32       87.31      5.49 o 
  -5  -1  10        0.15       -2.16      2.48 o 
  -4  -1  10       38.75       33.31      3.11 o 
  -3  -1  10      190.87      201.67      5.81 o 
  -2  -1  10     1938.59     1946.38     22.71 o 
  -1  -1  10      367.60      366.98      7.97 o 
   0  -1  10      646.27      634.24     22.15 o 
   1  -1  10      687.74      689.51     14.05 o 
   2  -1  10      277.57      276.32      7.07 o 
   3  -1  10      212.39      226.70      9.18 o 
   4  -1  10      248.25      240.56     12.63 o 
   5  -1  10      418.63      413.33     13.76 o 
  -8   0  10      866.04      888.78     20.80 o 
  -7   0  10       32.14       36.49      5.60 o 
  -6   0  10       47.18       50.53      5.76 o 
  -5   0  10        1.91        5.31      2.73 o 
  -4   0  10     1491.48     1492.09     18.72 o 
  -3   0  10      302.39      305.91      7.07 o 
  -2   0  10       34.43       34.02      3.10 o 
  -1   0  10     1419.75     1387.79     21.52 o 
   0   0  10      739.41      762.67     11.86 o 
   1   0  10       97.95       97.59      4.64 o 
   2   0  10        6.27       10.18      2.50 o 
   3   0  10      553.72      586.42     14.83 o 
   4   0  10      311.08      306.37     11.65 o 
  -8   1  10      425.36      446.63     14.54 o 
  -7   1  10       22.40       18.53      8.60 o 
  -6   1  10      661.05      644.24     32.91 o 
  -5   1  10       14.26       12.76      4.95 o 
  -4   1  10       87.48      101.67      4.27 o 
  -3   1  10     1838.62     1784.74     21.19 o 
  -2   1  10     1925.58     1911.16     22.47 o 
  -1   1  10       77.39       73.75      6.71 o 
   0   1  10        3.02        2.22      2.02 o 
   1   1  10       63.02       71.32      7.51 o 
   2   1  10        9.55        6.51      3.34 o 
   3   1  10      179.20      181.17     15.66 o 
   4   1  10      373.47      403.46     13.44 o 
  -8   2  10      240.02      242.04     11.36 o 
  -7   2  10      169.86      174.43     13.18 o 
  -6   2  10      775.80      789.83     18.25 o 
  -5   2  10       17.78       21.49      4.22 o 
  -4   2  10       45.75       50.10      5.31 o 
  -3   2  10      734.30      730.51     11.38 o 
  -2   2  10      466.53      479.22      9.15 o 
  -1   2  10      362.16      385.67      9.15 o 
   0   2  10       46.48       39.44      3.50 o 
   1   2  10       51.96       55.68      3.87 o 
   2   2  10      127.08      109.84      7.29 o 
   3   2  10       26.59       30.52      5.17 o 
   4   2  10      547.10      559.89     16.11 o 
  -8   3  10        2.17        7.92      4.63 o 
  -7   3  10       63.33       64.91      7.09 o 
  -6   3  10      109.20      114.11      9.82 o 
  -5   3  10       50.47       54.63      5.97 o 
  -4   3  10      306.03      299.40     10.75 o 
  -3   3  10      800.04      794.89     19.05 o 
  -2   3  10      769.72      751.20     22.81 o 
  -1   3  10      114.42      105.02      6.49 o 
   0   3  10        2.37        2.36      2.67 o 
   1   3  10      505.76      459.17     13.99 o 
   2   3  10       40.46       38.84      5.31 o 
   3   3  10      253.82      271.19     11.24 o 
  -8   4  10      162.67      169.44     10.85 o 
  -7   4  10       17.58       15.94      4.74 o 
  -6   4  10       27.74       34.20      5.76 o 
  -5   4  10       10.54       18.24      4.49 o 
  -4   4  10      136.40      128.46      8.12 o 
  -3   4  10      296.11      300.78     10.61 o 
  -2   4  10      682.64      661.68     16.11 o 
  -1   4  10      438.06      402.21      8.70 o 
   0   4  10        8.41        6.37      2.55 o 
   1   4  10       18.60       10.60      2.65 o 
   2   4  10        0.87        3.89      3.81 o 
  -7   5  10      225.49      221.63     17.52 o 
  -6   5  10        1.25        3.52      6.55 o 
  -5   5  10      274.12      257.31     10.84 o 
  -4   5  10      476.18      447.42     13.39 o 
  -3   5  10      165.87      166.92     10.40 o 
  -2   5  10      384.88      421.29     12.52 o 
  -1   5  10      653.83      640.79     11.50 o 
   0   5  10       95.15       95.35      5.33 o 
   1   5  10       45.77       48.55      5.45 o 
   2   5  10      228.40      250.49     13.14 o 
  -7   6  10       87.05       92.52     10.57 o 
  -6   6  10        1.15        3.33      4.30 o 
  -5   6  10       79.94      102.85      8.13 o 
  -4   6  10      368.96      367.21     12.67 o 
  -3   6  10      738.90      709.44     17.36 o 
  -2   6  10      639.49      675.52     16.61 o 
  -1   6  10      249.54      264.36     21.00 o 
   0   6  10       10.65        6.76      2.77 o 
   1   6  10       50.94       51.13      6.35 o 
  -6   7  10       68.49       74.58      7.82 o 
  -5   7  10      433.44      428.12     26.11 o 
  -4   7  10      152.19      162.76      9.66 o 
  -3   7  10      251.83      286.79     11.62 o 
  -2   7  10      559.73      589.00     15.96 o 
  -1   7  10      150.28      153.67     11.12 o 
  -4   8  10      255.42      232.59     11.02 o 
  -3   8  10      270.70      308.41     12.37 o 
  -1 -10  11        9.26        7.42      4.40 o 
   0 -10  11       20.13       22.75      5.50 o 
   1 -10  11       99.27       93.42     16.48 o 
   2 -10  11        1.33        3.31      4.44 o 
  -3  -9  11      336.31      324.09     12.57 o 
  -2  -9  11      159.05      183.22     15.50 o 
  -1  -9  11      248.85      244.87     15.09 o 
   0  -9  11       35.77       36.15      5.66 o 
   1  -9  11       55.28       51.46      6.27 o 
   2  -9  11       14.87       20.50      7.35 o 
   3  -9  11      136.12      136.14      9.24 o 
  -4  -8  11      224.08      250.95     11.18 o 
  -3  -8  11      944.81      946.98     20.93 o 
  -2  -8  11      246.88      248.59     18.83 o 
  -1  -8  11       52.54       54.90     11.63 o 
   0  -8  11        1.47        7.64      3.63 o 
   1  -8  11        2.41        2.95      3.78 o 
   2  -8  11       28.99       30.28     12.19 o 
   3  -8  11        5.42        2.98      3.88 o 
   4  -8  11      476.35      505.42     14.99 o 
  -5  -7  11       42.53       54.20      6.69 o 
  -4  -7  11      388.63      402.84     13.32 o 
  -3  -7  11      414.06      445.24     13.59 o 
  -2  -7  11      187.26      181.14     19.31 o 
  -1  -7  11        3.23        1.83      3.54 o 
   0  -7  11       26.36       30.72      5.16 o 
   1  -7  11       75.82       63.04      7.41 o 
   2  -7  11       85.57       90.50     11.63 o 
   3  -7  11        3.83        1.37      3.88 o 
   4  -7  11       49.59       48.40      6.18 o 
  -5  -6  11      425.35      386.08     25.23 o 
  -4  -6  11      880.11      876.66     19.22 o 
  -3  -6  11        2.36       -1.46      3.41 o 
  -2  -6  11        4.56        1.53      3.13 o 
  -1  -6  11      354.33      350.19     24.23 o 
   0  -6  11      351.40      341.32     11.22 o 
   1  -6  11      278.52      270.33     10.25 o 
   2  -6  11       82.95       77.85      6.69 o 
   3  -6  11      523.95      554.59     14.52 o 
   4  -6  11      226.89      228.90     10.00 o 
  -6  -5  11        4.59        5.47      3.93 o 
  -5  -5  11      182.29      217.34      9.53 o 
  -4  -5  11      525.02      527.54     13.94 o 
  -3  -5  11       18.03       20.50      4.01 o 
  -2  -5  11       34.54       33.78      4.58 o 
  -1  -5  11     2210.88     2149.36     32.49 o 
   0  -5  11      283.56      265.69      6.85 o 
   1  -5  11      376.58      358.28     14.07 o 
   2  -5  11      177.48      166.89      5.80 o 
   3  -5  11      293.21      297.74      7.75 o 
   4  -5  11      120.57      125.10      5.95 o 
  -6  -4  11       73.32       61.13      4.90 o 
  -5  -4  11      238.22      237.45      7.39 o 
  -4  -4  11       54.46       66.04      4.45 o 
  -3  -4  11      189.39      177.89      6.86 o 
  -2  -4  11      427.45      411.62     10.02 o 
  -1  -4  11     1268.77     1309.76     17.52 o 
   0  -4  11      493.47      511.59      9.86 o 
   1  -4  11      543.40      574.84     10.34 o 
   2  -4  11      607.36      604.60     10.96 o 
   3  -4  11      425.02      398.33      9.00 o 
   4  -4  11      171.62      199.69     11.23 o 
  -7  -3  11        5.17        3.79      4.47 o 
  -6  -3  11        0.30       -1.58      3.98 o 
  -5  -3  11      228.25      216.14      6.92 o 
  -4  -3  11      312.05      309.39      8.22 o 
  -3  -3  11      785.23      750.02     12.35 o 
  -2  -3  11      533.15      529.44     12.77 o 
  -1  -3  11        0.80        3.91      5.28 o 
   0  -3  11       55.33       59.05      6.18 o 
   1  -3  11      168.56      165.42      5.70 o 
   2  -3  11      269.81      273.33      7.28 o 
   3  -3  11       27.84       34.95      3.66 o 
   4  -3  11      435.14      449.86     13.33 o 
  -7  -2  11       50.93       40.49      5.84 o 
  -6  -2  11       79.66       84.29      5.33 o 
  -5  -2  11      237.12      244.55      7.08 o 
  -4  -2  11     1133.16     1171.64     16.60 o 
  -3  -2  11       49.33       55.23      4.89 o 
  -2  -2  11      414.97      412.18      8.71 o 
  -1  -2  11       50.12       47.69      3.73 o 
   0  -2  11       17.05       17.48      2.77 o 
   1  -2  11      193.49      176.76      5.85 o 
   2  -2  11      351.57      337.10      8.15 o 
   3  -2  11      747.87      730.21     21.32 o 
   4  -2  11       85.60      102.20      7.81 o 
  -7  -1  11       55.81       56.53      6.54 o 
  -6  -1  11      130.82      152.12      8.74 o 
  -5  -1  11       64.47       69.36     10.30 o 
  -4  -1  11      632.92      636.50     11.15 o 
  -3  -1  11      594.70      591.89     11.51 o 
  -2  -1  11       54.04       56.32      3.99 o 
  -1  -1  11       12.27       11.99      2.64 o 
   0  -1  11      411.66      413.72     10.54 o 
   1  -1  11      356.81      341.13     13.42 o 
   2  -1  11      254.53      270.26     10.12 o 
   3  -1  11      961.69      967.16     19.86 o 
   4  -1  11      261.93      273.71     12.72 o 
  -7   0  11       44.28       43.01      5.98 o 
  -6   0  11        2.75        5.33      3.87 o 
  -5   0  11      136.23      150.45      8.58 o 
  -4   0  11      862.35      854.50     13.25 o 
  -3   0  11      255.92      242.35      7.64 o 
  -2   0  11        8.00       15.49      2.68 o 
  -1   0  11      412.85      427.74     10.88 o 
   0   0  11      109.83      106.96      6.35 o 
   1   0  11        0.53       -1.93      2.11 o 
   2   0  11      307.41      308.99      9.78 o 
   3   0  11      860.98      866.42     46.70 o 
   4   0  11      184.30      175.67      9.89 o 
  -7   1  11        2.54        2.57      6.50 o 
  -6   1  11      162.75      143.75      9.01 o 
  -5   1  11      245.06      246.98     10.79 o 
  -4   1  11       41.97       47.53      7.75 o 
  -3   1  11     1030.90     1053.86     15.10 o 
  -2   1  11      204.94      224.05      8.73 o 
  -1   1  11        0.77        0.68      2.05 o 
   0   1  11      390.30      329.21      7.93 o 
   1   1  11       42.93       53.40      4.05 o 
   2   1  11      789.68      737.79     18.37 o 
   3   1  11      531.70      513.97     14.79 o 
  -7   2  11        6.53        8.32      5.80 o 
  -6   2  11       52.30       65.53     11.13 o 
  -5   2  11      372.66      396.42     22.92 o 
  -4   2  11      696.27      688.26     27.01 o 
  -3   2  11      501.93      495.48     13.36 o 
  -2   2  11      615.18      605.29     10.99 o 
  -1   2  11        8.52       13.76      3.62 o 
   0   2  11      175.96      191.57      7.03 o 
   1   2  11      200.89      193.65      9.17 o 
   2   2  11      337.87      331.63     18.20 o 
   3   2  11      177.04      162.85     18.68 o 
  -7   3  11       10.58       13.56      4.64 o 
  -6   3  11      134.50      153.37      9.86 o 
  -5   3  11      358.44      359.08     12.35 o 
  -4   3  11      555.99      562.04     21.73 o 
  -3   3  11      646.61      638.87     15.68 o 
  -2   3  11      267.22      245.14      6.93 o 
  -1   3  11        0.56        1.78      2.17 o 
   0   3  11      218.73      205.18      6.71 o 
   1   3  11      381.67      368.15     14.94 o 
   2   3  11       60.47       59.69     12.57 o 
  -7   4  11        5.12       14.11      4.83 o 
  -6   4  11      329.04      325.92     12.57 o 
  -5   4  11      450.10      484.42     14.48 o 
  -4   4  11      646.88      599.33     15.89 o 
  -3   4  11      360.46      388.52     34.15 o 
  -2   4  11       22.21       28.42     10.39 o 
  -1   4  11       38.81       39.89      4.04 o 
   0   4  11       82.22       82.58      5.05 o 
   1   4  11      112.13      124.71      8.20 o 
  -6   5  11      194.69      206.86     20.82 o 
  -5   5  11      331.36      309.73     12.20 o 
  -4   5  11      236.60      261.01     10.97 o 
  -3   5  11      239.88      240.39     10.41 o 
  -2   5  11       79.29       88.85      7.29 o 
  -1   5  11        0.11       -4.29      5.18 o 
   0   5  11       56.39       68.64      4.81 o 
   1   5  11       88.96       81.40      7.09 o 
  -6   6  11       25.37       32.37      6.09 o 
  -5   6  11      227.19      246.90     11.50 o 
  -4   6  11      334.86      350.85     12.93 o 
  -3   6  11       51.78       48.71      7.72 o 
  -2   6  11       94.03       90.43      7.57 o 
  -1   6  11      160.10      150.57     11.14 o 
  -4   7  11      544.87      552.30     16.53 o 
  -3   7  11      343.40      364.52     13.40 o 
  -1  -9  12        4.88        3.25      4.25 o 
   0  -9  12       27.14       24.63      5.68 o 
   1  -9  12      205.61      214.98     20.12 o 
  -3  -8  12        7.71        8.59      4.31 o 
  -2  -8  12      383.87      370.17     25.69 o 
  -1  -8  12       19.64       11.22      4.48 o 
   0  -8  12      131.86      140.78      9.52 o 
   1  -8  12      155.94      149.16      9.49 o 
   2  -8  12      147.69      142.47      9.58 o 
   3  -8  12        2.35        5.36      4.43 o 
  -4  -7  12        2.05        1.09      4.00 o 
  -3  -7  12        3.51       10.41      4.47 o 
  -2  -7  12      348.07      347.79     12.16 o 
  -1  -7  12      102.89       95.29      7.52 o 
   0  -7  12      104.33      111.45      8.42 o 
   1  -7  12        4.06        2.18      4.19 o 
   2  -7  12      125.87      133.77      8.83 o 
   3  -7  12      219.54      217.51     18.77 o 
  -5  -6  12       33.49       59.02      6.80 o 
  -4  -6  12       27.38       29.59      7.91 o 
  -3  -6  12      250.64      278.56     10.82 o 
  -2  -6  12      231.17      264.11     11.58 o 
  -1  -6  12      165.17      164.49      8.92 o 
   0  -6  12       85.42       83.66      7.02 o 
   1  -6  12      205.02      206.76      9.60 o 
   2  -6  12       46.80       45.53      6.01 o 
   3  -6  12      457.95      477.83     34.34 o 
  -5  -5  12      182.15      183.42      8.89 o 
  -4  -5  12       76.35       78.35      6.84 o 
  -3  -5  12       81.93       90.65      7.15 o 
  -2  -5  12      138.26      133.04      8.19 o 
  -1  -5  12      729.62      701.14     38.27 o 
   0  -5  12       52.98       51.89      5.68 o 
   1  -5  12     1453.70     1395.52     24.94 o 
   2  -5  12      623.37      652.78     17.63 o 
   3  -5  12      299.83      318.31      9.73 o 
   4  -5  12      308.72      306.86     13.28 o 
  -6  -4  12      154.74      171.41      9.26 o 
  -5  -4  12      512.39      490.16     11.11 o 
  -4  -4  12      235.40      238.78      7.21 o 
  -3  -4  12      181.92      189.76     15.41 o 
  -2  -4  12      147.57      140.34      5.66 o 
  -1  -4  12       22.06       30.01      3.30 o 
   0  -4  12       10.03        9.06      2.80 o 
   1  -4  12      397.65      420.31      9.18 o 
   2  -4  12     1202.34     1160.14     16.80 o 
   3  -4  12      116.60      130.44      8.20 o 
   4  -4  12      107.15      124.15     12.34 o 
  -6  -3  12      161.80      172.36      6.93 o 
  -5  -3  12       85.29       79.52      5.13 o 
  -4  -3  12      566.53      553.17     10.95 o 
  -3  -3  12      208.30      206.13      6.63 o 
  -2  -3  12       58.90       62.19      4.94 o 
  -1  -3  12       32.84       37.37      4.32 o 
   0  -3  12      395.15      387.14     16.06 o 
   1  -3  12      889.36      868.89     13.87 o 
   2  -3  12      295.93      299.92     14.46 o 
   3  -3  12       32.87       38.36      6.53 o 
  -6  -2  12      108.94      117.58      8.41 o 
  -5  -2  12     1202.86     1205.46     17.74 o 
  -4  -2  12      493.06      478.68     10.08 o 
  -3  -2  12      130.44      108.45      5.53 o 
  -2  -2  12       75.86       73.26      4.63 o 
  -1  -2  12        8.44        7.64      2.55 o 
   0  -2  12       26.16       26.50      4.09 o 
   1  -2  12       73.44       71.67      6.37 o 
   2  -2  12      396.12      390.67     10.54 o 
   3  -2  12      433.20      429.44     15.14 o 
  -7  -1  12      161.05      174.00     10.46 o 
  -6  -1  12      288.57      308.18     11.65 o 
  -5  -1  12      108.74      116.73      7.97 o 
  -4  -1  12      450.74      469.97     12.91 o 
  -3  -1  12      258.48      260.40      7.27 o 
  -2  -1  12      268.45      274.51      7.52 o 
  -1  -1  12       16.36       29.52      3.42 o 
   0  -1  12        8.48        6.87      2.56 o 
   1  -1  12      218.70      211.81      7.95 o 
   2  -1  12      168.42      185.18      6.56 o 
   3  -1  12      344.91      364.78     12.34 o 
  -7   0  12      257.94      285.68     11.89 o 
  -6   0  12      308.21      322.64     12.15 o 
  -5   0  12      385.41      402.43     12.85 o 
  -4   0  12       12.17       10.81      4.17 o 
  -3   0  12        1.78        5.48      2.41 o 
  -2   0  12      526.67      482.01      9.99 o 
  -1   0  12       40.93       32.36      3.57 o 
   0   0  12      216.30      208.55      6.66 o 
   1   0  12      582.50      522.72     17.71 o 
   2   0  12      443.69      453.62     21.24 o 
   3   0  12       96.25      105.97      8.75 o 
  -7   1  12      130.55      140.03      9.83 o 
  -6   1  12      303.17      319.69     14.73 o 
  -5   1  12       98.21       94.96      7.62 o 
  -4   1  12      464.68      459.32     13.43 o 
  -3   1  12      527.77      516.27     14.18 o 
  -2   1  12       54.44       57.46      6.04 o 
  -1   1  12      204.46      187.94      7.75 o 
   0   1  12      699.53      676.98     12.22 o 
   1   1  12      168.02      174.52      7.01 o 
   2   1  12       98.60      103.20      7.96 o 
  -7   2  12      127.86      133.53      9.81 o 
  -6   2  12      186.36      208.03     12.28 o 
  -5   2  12      169.30      190.04      9.64 o 
  -4   2  12      425.43      437.72     13.42 o 
  -3   2  12      771.91      760.42     17.55 o 
  -2   2  12       76.67       69.41      4.61 o 
  -1   2  12      638.70      630.48     25.36 o 
   0   2  12      860.46      788.21     13.46 o 
   1   2  12      297.97      303.08     10.85 o 
   2   2  12       53.60       69.35      6.80 o 
  -6   3  12      552.22      545.68     16.27 o 
  -5   3  12      781.52      763.16     18.68 o 
  -4   3  12      294.76      300.05     11.54 o 
  -3   3  12       40.95       45.61      5.75 o 
  -2   3  12       67.28       69.92      7.14 o 
  -1   3  12      351.52      348.39     10.13 o 
   0   3  12      347.76      349.00      8.88 o 
   1   3  12      128.65      146.61     10.66 o 
  -6   4  12      368.37      387.87     39.23 o 
  -5   4  12      531.27      575.42     16.51 o 
  -4   4  12       55.17       45.57      6.10 o 
  -3   4  12        1.64       -1.98      3.49 o 
  -2   4  12        3.57        3.53      6.36 o 
  -1   4  12      263.93      242.21     13.08 o 
   0   4  12      292.08      315.76      8.62 o 
  -5   5  12      131.89      146.54     10.17 o 
  -4   5  12        1.53       -2.12      3.84 o 
  -3   5  12        0.55       -0.76      3.65 o 
  -2   5  12        3.21        2.32      4.17 o 
  -1   5  12      105.91      152.12     12.11 o 
  -1  -8  13       57.74       64.18      7.17 o 
   0  -8  13      234.07      233.76     11.17 o 
   1  -8  13       20.62       27.55      5.68 o 
  -3  -7  13        7.79        9.99      4.51 o 
  -2  -7  13        9.89       13.53      4.82 o 
  -1  -7  13       23.34       37.55      6.38 o 
   0  -7  13      537.12      557.61     32.65 o 
   1  -7  13      320.42      348.54     12.67 o 
   2  -7  13       59.41       68.38      7.04 o 
  -4  -6  13       37.15       51.11      6.41 o 
  -3  -6  13       18.70       13.69      4.34 o 
  -2  -6  13        2.03        2.87      3.89 o 
  -1  -6  13       31.88       27.55      5.18 o 
   0  -6  13       68.23      106.99      8.20 o 
   1  -6  13      728.59      742.25     18.08 o 
   2  -6  13      406.81      421.63     13.74 o 
  -4  -5  13       12.82       19.32      4.65 o 
  -3  -5  13       53.37       58.46      6.29 o 
  -2  -5  13       12.84        9.30      3.75 o 
  -1  -5  13       41.70       43.17      7.28 o 
   0  -5  13      339.34      333.59     11.81 o 
   1  -5  13      164.20      192.40     14.29 o 
   2  -5  13      163.52      177.94      9.65 o 
  -5  -4  13      170.36      186.59      9.20 o 
  -4  -4  13        0.47        2.38      4.40 o 
  -3  -4  13       38.20       42.73      7.27 o 
  -2  -4  13        0.32       -1.13      3.21 o 
  -1  -4  13      152.28      155.16      6.29 o 
   0  -4  13      210.37      226.13      9.47 o 
   1  -4  13      388.98      385.33      9.15 o 
   2  -4  13      424.58      405.25      9.61 o 
  -5  -3  13        3.93        5.00      2.94 o 
  -4  -3  13      227.04      217.24      7.68 o 
  -3  -3  13       69.58       69.52      5.19 o 
  -2  -3  13      116.28      108.84      5.76 o 
  -1  -3  13      180.69      187.01      7.85 o 
   0  -3  13      312.29      310.58     10.87 o 
   1  -3  13      290.54      307.35      8.32 o 
   2  -3  13      252.41      273.80      8.05 o 
  -6  -2  13      113.28      121.54      8.73 o 
  -5  -2  13      386.34      401.31     12.94 o 
  -4  -2  13       99.66       91.95      5.47 o 
  -3  -2  13       98.97      104.90      5.71 o 
  -2  -2  13      211.09      197.67      6.86 o 
  -1  -2  13      996.53      964.36     22.38 o 
   0  -2  13      309.74      318.64      8.39 o 
   1  -2  13      252.62      268.06      7.93 o 
   2  -2  13       79.49       68.80      5.05 o 
  -6  -1  13        2.62        3.85      4.23 o 
  -5  -1  13      139.08      128.57     14.99 o 
  -4  -1  13      913.00      892.22     19.73 o 
  -3  -1  13       14.56       13.35      2.95 o 
  -2  -1  13      896.86      852.35     14.36 o 
  -1  -1  13      619.09      597.78     11.84 o 
   0  -1  13       80.93       82.30      5.17 o 
   1  -1  13       94.46       89.07      5.50 o 
   2  -1  13      245.09      236.40     16.83 o 
  -6   0  13      459.19      476.08     15.00 o 
  -5   0  13       99.71       96.00      7.69 o 
  -4   0  13       55.08       63.02      6.42 o 
  -3   0  13       28.57       37.93      5.80 o 
  -2   0  13      544.67      526.65     11.02 o 
  -1   0  13      286.77      261.65     10.22 o 
   0   0  13      156.41      161.48      6.32 o 
   1   0  13      244.60      264.89     10.26 o 
   2   0  13       27.06       21.89      6.75 o 
  -6   1  13      264.58      287.86     12.04 o 
  -5   1  13       45.12       45.15     11.19 o 
  -4   1  13        4.27        3.26      7.16 o 
  -3   1  13       19.99       21.44      4.61 o 
  -2   1  13       60.10       57.30      5.09 o 
  -1   1  13      176.73      174.87      6.82 o 
   0   1  13      447.27      463.37     10.37 o 
   1   1  13      239.24      257.17     10.43 o 
  -6   2  13       17.52       19.34      5.31 o 
  -5   2  13        7.00       10.23      9.12 o 
  -4   2  13       55.69       67.69     12.54 o 
  -3   2  13       34.85       43.44      5.86 o 
  -2   2  13      204.19      208.26      9.61 o 
  -1   2  13      379.22      381.80     33.28 o 
   0   2  13      418.54      414.00     11.02 o 
  -5   3  13       49.31       52.92      6.72 o 
  -4   3  13       73.10       73.01      7.29 o 
  -3   3  13        0.29        0.42      3.64 o 
  -2   3  13      246.54      256.59     10.64 o 
  -1   3  13      597.33      596.85     20.81 o 
   0   3  13      249.85      240.61     14.81 o 
  -4   4  13       34.78       56.68      6.97 o 
  -3   4  13      369.91      426.93     14.18 o 
  -2   4  13      116.52      113.64     22.77 o 
  -2  -6  14      480.42      485.13     26.68 o 
  -1  -6  14       32.29       45.61      6.37 o 
   0  -6  14       92.87      102.66      8.37 o 
  -3  -5  14      232.39      230.26     10.46 o 
  -2  -5  14      123.31      140.91     15.36 o 
  -1  -5  14       89.94      107.75      8.42 o 
   0  -5  14      385.48      375.01     16.85 o 
   1  -5  14      100.29      121.37     20.08 o 
  -4  -4  14       66.59       69.56      8.98 o 
  -3  -4  14       52.09       49.74      7.91 o 
  -2  -4  14      184.47      197.82     22.37 o 
  -1  -4  14      129.98      142.91      9.06 o 
   0  -4  14      167.92      181.12     11.52 o 
   1  -4  14      101.44       66.22      7.05 o 
  -4  -3  14       46.01       31.43      5.16 o 
  -3  -3  14      325.62      311.96     10.10 o 
  -2  -3  14      341.25      336.06     10.72 o 
  -1  -3  14      544.83      565.97     11.90 o 
   0  -3  14      196.11      199.29      7.44 o 
   1  -3  14       23.37       27.24      7.09 o 
  -5  -2  14      104.04      108.34     11.72 o 
  -4  -2  14        0.55        5.14      3.76 o 
  -3  -2  14      315.48      317.84      8.84 o 
  -2  -2  14      368.77      349.99      9.39 o 
  -1  -2  14      364.32      365.45     11.29 o 
   0  -2  14      253.68      249.68     10.20 o 
   1  -2  14       21.40       13.23      5.33 o 
  -5  -1  14       31.43       22.05      6.12 o 
  -4  -1  14       62.51       65.92      6.90 o 
  -3  -1  14      325.17      323.07      9.52 o 
  -2  -1  14      521.83      507.20     11.83 o 
  -1  -1  14      574.97      604.17     12.39 o 
  -5   0  14       14.02        6.42      4.46 o 
  -4   0  14      125.75      116.55      8.56 o 
  -3   0  14      222.21      229.55     10.33 o 
  -2   0  14      272.33      272.64     23.78 o 
  -1   0  14      185.98      187.05      8.94 o 
   0   0  14      369.45      386.50      9.75 o 
  -4   1  14      133.99      144.88      9.62 o 
  -3   1  14       81.04       89.90      7.63 o 
  -2   1  14      368.44      396.77     13.23 o 
  -1   1  14      287.52      311.52      9.19 o 
  -4   2  14      150.10      182.78     10.45 o 
  -3   2  14       15.52        7.91      4.35 o 
  -2   2  14      123.02      120.56      8.81 o 
                                                 
